# Supplementary material for: Development of a Python-based electron ionization mass spectrometry amino acid and peptide fragment prediction model
Source: PLoS One. 2024 Feb 16;19(2):e0297752. doi: 10.1371/journal.pone.0297752 (PMC10871511; doi:10.1371/journal.pone.0297752)
Supplement: S3 File — The included zip file contains text files with the data for the spectra used in the analysis discussed in this study. (ZIP) [file pone.0297752.s040.zip]

Archive with 47 entries (46 files):
- Mass Spectra/
- Mass Spectra/20201103_Phe~IleOH_acetonitrile.txt
- Mass Spectra/20201117_Ala~IleOH_acetonitrile.txt
- Mass Spectra/20210223_HisOH_acetonitrile.txt
- Mass Spectra/20210316_Arg~IleOH_acetonitrile.txt
- Mass Spectra/20210316_Leu~IleOH_acetonitrile.txt
- Mass Spectra/20210316_Lys~IleOH_acetonitrile.txt
- Mass Spectra/20210316_Ser~IleOH_acetonitrile.txt
- Mass Spectra/20211006_MetOH.txt
- Mass Spectra/20211006_ProOH.txt
- Mass Spectra/20211006_TyrOH_ACN.txt
- Mass Spectra/20211006_ValOH.txt
- Mass Spectra/20211013_LeuOH_ACN.txt
- Mass Spectra/20211013_ThrOH_ACN.txt
- Mass Spectra/20211117_CAOH_Acet.txt
- Mass Spectra/20211117_HAOH_Acet.txt
- Mass Spectra/20211117_YAOH_Acet.txt
- Mass Spectra/20220208_ArgOH_ACN.txt
- Mass Spectra/20220208_GlnOH_ACN.txt
- Mass Spectra/20220209_AsnOH_AcN.txt
- Mass Spectra/20220209_SerOH_AcN.txt
- Mass Spectra/20220223_CysOH_ACN.txt
- Mass Spectra/20220223_GlyOHLow_ACN.txt
- Mass Spectra/20220308_AspOH_ACN.txt
- Mass Spectra/20220308_GluOH_ACN.txt
- Mass Spectra/20220329_AlaOH_ACN.txt
- Mass Spectra/20220329_IleOH_ACN.txt
- Mass Spectra/20220330_LysOH_ACN.txt
- Mass Spectra/20220413_PheOH_ACN.txt
- Mass Spectra/20220413_TrpOH_ACN.txt
- Mass Spectra/20220510_AFAOH_ACN.txt
- Mass Spectra/20220510_CIAOH_AcN.txt
- Mass Spectra/20220510_QFAOH_AcN.txt
- Mass Spectra/20220923_KMA-OH_ACN.txt
- Mass Spectra/20220923_MKA-OH_ACN.txt
- Mass Spectra/20220923_SHA-OH_ACN.txt
- Mass Spectra/20221007_ARA-OH_ACN.txt
- Mass Spectra/20221007_EEA-OH_ACN.txt
- Mass Spectra/20221007_PA-OH_ACN.txt
- Mass Spectra/20221104_QKA-OH_ACN.txt
- Mass Spectra/20221104_WFA-OH_ACN.txt
- Mass Spectra/20221104_WHA-OH_ACN.txt
- Mass Spectra/20221202_SEQA_ACN.txt
- Mass Spectra/Fmoc-Cl.txt
- Mass Spectra/Pbf-Cl.txt
- Mass Spectra/t-BuOH_ACN.txt
- Mass Spectra/Trityl-Cl.txt
