# Supplementary material for: Development of a Python-based electron ionization mass spectrometry amino acid and peptide fragment prediction model
Source: PLoS One. 2024 Feb 16;19(2):e0297752. doi: 10.1371/journal.pone.0297752 (PMC10871511; doi:10.1371/journal.pone.0297752)
Supplement: S3 File — The included zip file contains text files with the data for the spectra used in the analysis discussed in this study. (ZIP) [file pone.0297752.s040.zip › Mass Spectra/20201103_Phe~IleOH_acetonitrile.txt]

SPECTRUM - MS
PheIle.raw
+ c Full ms [60.00-510.00]
Scan #: 1
RT: 0.04
Data points: 190
Mass	Intensity
60.294693	2140.000000
61.791306	7807.000000
62.334763	680.000000
63.146683	6058.000000
65.241333	9058.000000
66.060165	2870.000000
66.809479	2069.000000
67.492249	741.000000
68.871826	9517.000000
70.553406	802.000000
71.099854	379.000000
71.919159	3172.000000
72.574814	4485.000000
73.122879	3068.000000
73.904724	475.000000
74.819580	3020.000000
75.521790	6097.000000
76.464584	4872.000000
77.259171	7029.000000
78.366180	7147.000000
79.231079	9021.000000
82.728729	11025.000000
83.373474	12053.000000
84.071381	6993.000000
85.489624	2355.000000
86.684509	633.000000
87.978348	2260.000000
88.761932	6996.000000
89.840240	4981.000000
90.882935	618.000000
91.637054	3653.000000
93.130142	3204.000000
94.261200	3155.000000
94.949860	749.000000
96.592621	865.000000
97.375671	2148.000000
98.160049	1021.000000
99.743576	6653.000000
101.706604	1256.000000
103.180832	1079.000000
104.968643	2442.000000
105.857605	690.000000
108.392548	6883.000000
109.157837	1043.000000
111.016113	13790.000000
113.182587	1446.000000
114.577942	1316.000000
115.092957	382.000000
115.774292	1859.000000
117.261429	1359.000000
118.551941	741.000000
119.237198	3030.000000
120.569519	1453.000000
122.313049	5241.000000
123.044708	834.000000
124.696609	512.000000
125.802887	2579.000000
126.889832	467.000000
128.843231	2947.000000
130.431763	722.000000
131.768250	1226.000000
133.900452	1826.000000
135.250488	1550.000000
136.137787	2049.000000
138.032745	4654.000000
139.564148	361.000000
140.114746	270.000000
142.938538	3339.000000
144.001892	3036.000000
146.006409	1462.000000
146.975647	1916.000000
150.745178	7896.000000
151.661377	1076.000000
153.167053	1035.000000
154.235657	577.000000
157.231384	1301.000000
158.567963	1831.000000
160.370483	288.000000
162.314209	3754.000000
167.499878	445.000000
168.147003	549.000000
174.105927	915.000000
175.171753	413.000000
178.501221	293.000000
180.718872	657.000000
182.991333	488.000000
186.285553	1090.000000
191.068848	3156.000000
195.152283	779.000000
207.298798	2739.000000
222.291992	389.000000
227.127960	792.000000
228.707550	1893.000000
233.381012	517.000000
234.243713	2417.000000
241.748413	10667.000000
244.355621	778.000000
245.838257	173.000000
247.603424	804.000000
249.579895	601.000000
251.848938	1692.000000
252.883972	773.000000
257.272949	563.000000
261.328979	2526.000000
262.161560	2705.000000
263.061646	1675.000000
266.386597	389.000000
272.569702	164.000000
278.093140	331.000000
282.482910	1085.000000
285.844849	1000.000000
287.719299	582.000000
288.333374	1330.000000
290.042603	1370.000000
292.075562	1031.000000
293.776245	511.000000
297.840271	475.000000
302.056030	755.000000
303.328430	726.000000
304.422119	664.000000
311.127258	2981.000000
312.180176	239.000000
313.530518	582.000000
314.545776	648.000000
318.288391	2644.000000
319.678040	349.000000
324.222168	1244.000000
324.850403	1091.000000
330.461182	237.000000
331.378113	1637.000000
332.679810	3971.000000
336.564514	349.000000
339.518494	436.000000
341.096252	2225.000000
344.987183	203.000000
346.056091	628.000000
349.064514	473.000000
350.812927	774.000000
357.314575	489.000000
359.892273	2465.000000
363.865112	894.000000
366.934753	613.000000
377.749451	689.000000
379.157104	6373.000000
385.304626	529.000000
387.328064	829.000000
392.292969	751.000000
396.178589	533.000000
398.923889	2686.000000
402.316895	560.000000
403.252197	2709.000000
407.528076	734.000000
408.812195	1194.000000
410.405273	1883.000000
412.496765	2070.000000
413.034424	1026.000000
414.289551	5480.000000
415.509216	2199.000000
419.006104	1105.000000
423.006104	1976.000000
431.310608	1877.000000
434.976685	1301.000000
436.010376	671.000000
445.805359	520.000000
446.801819	955.000000
449.979675	2479.000000
452.884399	1276.000000
455.043823	727.000000
460.489197	2145.000000
462.804993	908.000000
464.374817	582.000000
465.742676	920.000000
467.600830	512.000000
471.664063	370.000000
473.251221	1088.000000
473.796143	384.000000
475.895386	3057.000000
477.556519	708.000000
482.877014	817.000000
484.505066	753.000000
488.496887	1498.000000
490.473999	469.000000
491.502075	331.000000
493.195313	588.000000
495.075745	496.000000
495.684204	878.000000
498.746216	447.000000
500.881104	1678.000000
502.072693	558.000000
504.592102	3496.000000
