# Supplementary material for: Development of a Python-based electron ionization mass spectrometry amino acid and peptide fragment prediction model
Source: PLoS One. 2024 Feb 16;19(2):e0297752. doi: 10.1371/journal.pone.0297752 (PMC10871511; doi:10.1371/journal.pone.0297752)
Supplement: S3 File — The included zip file contains text files with the data for the spectra used in the analysis discussed in this study. (ZIP) [file pone.0297752.s040.zip › Mass Spectra/20201117_Ala~IleOH_acetonitrile.txt]

SPECTRUM - MS
AlaIleOH.raw
+ c Full ms [60.00-350.00]
Scan #: 1-537
RT: 0.04-1.33
AV: 537
Data points: 292
Mass	Intensity
60.193803	1745448.417132
60.972080	1922355.683426
61.978485	870234.057728
62.967223	2145453.081937
63.984772	696786.391061
64.983824	3184748.586592
66.022939	1003472.080074
67.020763	4399198.636872
68.047460	3193458.538175
69.016898	16993665.303538
70.060410	7195905.912477
71.061409	12890573.862197
72.074451	7736858.124767
73.024738	12845967.757914
74.034297	4482147.940410
75.039224	3666893.044693
76.037801	4279892.653631
77.017514	4232394.752328
78.049077	1346487.612663
79.047595	1858919.409683
80.078573	944565.487896
81.071606	3916257.318436
82.091367	3725810.357542
83.083991	7751949.392924
84.091080	11061703.743017
85.094463	8853083.998138
86.106099	4166895.906890
87.080175	4983459.201117
88.075553	3131423.968343
89.082656	4313824.428305
90.054828	840257.679702
91.054923	6581514.137803
92.085738	2797805.050279
93.086006	2992091.905028
94.087431	3032754.182495
95.110818	4780115.344507
96.132134	4839542.396648
97.137737	7809630.199255
98.133511	5547460.262570
99.134904	4981022.811918
100.147657	1885677.988827
101.109499	5233258.951583
102.133031	1311334.571695
103.123862	2105005.841713
104.139457	930924.219739
105.122572	2167651.057728
106.129905	1311053.925512
107.113105	4627092.778399
108.148597	1524794.098696
109.172274	2494727.324022
110.186480	1900342.834264
111.191443	3603861.905028
112.193117	2635885.500931
113.185051	2997081.154562
114.207873	997517.480447
115.175476	3337769.610801
116.189498	813272.525140
117.178818	863115.039106
118.196426	618057.865922
119.182231	1832969.610801
120.191057	8872133.720670
121.166427	11112491.113594
122.175611	2822490.865922
123.206113	3321189.039106
124.214294	1991740.359404
125.246054	1820421.333333
126.225733	1473854.811918
127.241416	1914513.350093
128.206421	4405247.096834
129.226533	5722068.577281
130.234023	1235196.623836
131.211295	1316567.925512
132.226580	499179.890130
133.208558	1427737.344507
134.208077	678567.979516
135.223743	1218280.646182
136.241009	598266.459963
137.245111	2547503.448790
138.233238	945535.748603
139.242151	1597336.364991
140.275370	794077.966480
141.256201	2377972.007449
142.247127	653568.534451
143.245667	703583.351955
144.235038	428044.000000
145.240097	513700.310987
146.233493	469819.232775
147.232521	1135870.810056
148.252674	452462.331471
149.226138	1621199.744879
150.225776	1922874.499069
151.249416	5824963.463687
152.239318	7590203.394786
153.267990	1813771.229050
154.292241	752428.737430
155.293045	903986.739292
156.284340	438264.837989
157.273591	2838292.737430
158.299386	564040.944134
159.282357	424392.955307
160.281833	254660.083799
161.272801	578906.331471
162.265281	438934.532588
163.247441	1658359.482309
164.259908	1405999.549348
165.241918	6213558.258845
166.265093	2908787.305400
167.277241	1203698.610801
168.299993	706832.370577
169.311307	805125.106145
170.296676	406148.986965
171.301525	745261.597765
172.312396	275786.074488
173.262514	552413.156425
174.271072	689517.756052
175.278258	1335641.975791
176.255548	4560282.409683
177.280041	4823361.882682
178.254616	39790446.525140
179.271238	11438484.675978
180.300146	2261721.104283
181.248159	10854591.940410
182.273293	1968921.108007
183.310113	703352.603352
184.328724	245989.564246
185.321173	960037.605214
186.323388	292562.659218
187.298519	757471.899441
188.326924	221413.351955
189.323989	528306.683426
190.343362	293474.735568
191.317695	1165357.353818
192.329028	515861.944134
193.267833	1039963.746741
194.240534	8799642.687151
195.278384	2937161.931099
196.314493	1181391.994413
197.316998	988504.303538
198.327786	446918.482309
199.309481	921426.329609
200.324269	315927.188082
201.332136	188720.882682
202.330422	162500.878957
203.346422	502527.536313
204.323905	697784.567970
205.332140	682271.418994
206.367407	316966.698324
207.315638	566736.733706
208.354084	268405.366853
209.332709	486731.020484
210.381935	303755.914339
211.359867	519278.640596
212.352106	450865.169460
213.365446	1181903.355680
214.315467	4487703.778399
215.328613	906582.646182
216.359466	188930.677840
217.371295	327803.729981
218.406091	273578.216015
219.366512	328557.981378
220.401246	157086.122905
221.351410	380138.446927
222.387288	247602.797020
223.342598	304872.690875
224.405486	242478.346369
225.340873	764713.182495
226.347092	317885.994413
227.388054	383918.919926
228.378915	279339.536313
229.387429	164437.508380
230.374428	166524.661080
231.390343	515265.638734
232.405510	182378.167598
233.401580	206465.839851
234.425430	145683.472998
235.356890	341131.590317
236.394173	185900.970205
237.329039	387294.567970
238.402362	211054.780261
239.365557	417521.685289
240.382095	145556.478585
241.411504	401062.065177
242.417582	184390.532588
243.393612	127208.986965
244.392826	73511.009311
245.413331	110018.826816
246.429217	73355.571695
247.421162	124494.677840
248.400203	147440.877095
249.360744	233463.590317
250.403512	129124.130354
251.336283	232234.729981
252.398932	172926.461825
253.326959	360572.070764
254.349307	213090.743017
255.384398	269745.819367
256.455745	796867.711359
257.443015	301296.964618
258.440741	105305.458101
259.424466	223892.500931
260.410801	217662.478585
261.416871	164278.703911
262.444537	102987.944134
263.380691	346938.260708
264.410410	177914.795158
265.371849	197052.567970
266.444938	133053.130354
267.355285	323818.741155
268.375396	123723.381750
269.361855	152580.970205
270.433547	114576.571695
271.394008	136630.186220
272.414466	95635.342644
273.440957	113605.117318
274.475966	65006.541899
275.457349	88567.363128
276.478922	82484.027933
277.398487	213269.746741
278.446904	127642.195531
279.381590	288855.620112
280.450747	148908.839851
281.369354	307658.633147
282.390357	135558.769088
283.378055	235301.890130
284.455189	683370.912477
285.454060	210677.186220
286.445412	85207.279330
287.381161	236662.581006
288.429338	104894.769088
289.454691	86530.145251
290.504561	65455.216015
291.440371	117093.860335
292.494210	76006.355680
293.434603	90998.586592
294.497711	91130.445065
295.415896	189724.616387
296.420745	93844.404097
297.384780	109790.700186
298.431893	105532.657356
299.407055	89466.443203
300.404769	78288.389199
301.423365	79763.303538
302.466457	66783.694600
303.464807	105810.981378
304.477023	84559.035382
305.423128	282503.217877
306.464222	121573.158287
307.442220	102870.409683
308.490434	90390.156425
309.387623	206617.873371
310.420776	86033.076350
311.372247	100613.540037
312.447810	77693.070764
313.375618	92391.715084
314.425321	46899.625698
315.447833	70856.044693
316.486183	89386.260708
317.413971	71202.523277
318.494684	68076.763501
319.481136	89242.541899
320.412977	298334.564246
321.434858	114340.800745
322.527373	78419.368715
323.435181	163146.266294
324.448510	86027.977654
325.369841	114718.728119
326.352678	99652.104283
327.352148	177762.096834
327.852295	13.476723
328.398042	74306.687151
329.422687	70784.094972
330.497953	46639.309125
331.480410	52199.575419
332.536497	47610.001862
333.520034	51912.687151
334.541099	63246.975791
335.459171	150027.432030
336.515537	90507.759777
337.412517	284015.888268
338.428687	118350.532588
339.331723	220057.495345
340.317241	261195.035382
341.364827	143672.448790
342.394831	87602.908752
343.423396	63657.206704
344.500128	40259.148976
345.493340	43234.959032
346.547624	47926.517691
347.464270	100509.597765
348.516548	59310.729981
349.485057	58608.499069
350.032166	2.301676
