# Supplementary material for: Development of a Python-based electron ionization mass spectrometry amino acid and peptide fragment prediction model
Source: PLoS One. 2024 Feb 16;19(2):e0297752. doi: 10.1371/journal.pone.0297752 (PMC10871511; doi:10.1371/journal.pone.0297752)
Supplement: S3 File — The included zip file contains text files with the data for the spectra used in the analysis discussed in this study. (ZIP) [file pone.0297752.s040.zip › Mass Spectra/20210223_HisOH_acetonitrile.txt]

SPECTRUM - MS
HisOH.raw
+ c Full ms [60.00-350.00]
Scan #: 431-516
RT: 0.80-0.96
AV: 86
Data points: 325
Mass	Intensity
60.167212	230716.581395
61.010459	231957.988372
62.021660	38433.720930
63.024983	76634.372093
64.016825	170495.011628
64.522217	69.546512
65.034690	380680.000000
66.024942	1565239.453488
67.042186	1281266.534884
68.047554	1882463.895349
69.051855	2424057.895349
70.074447	642689.627907
71.087148	848881.581395
72.088650	2438844.895349
73.068573	1030742.046512
74.040478	3157557.046512
75.052904	515632.511628
76.062409	96181.337209
77.046174	194432.104651
78.096601	184637.965116
79.070255	559513.441860
79.979002	279239.302326
80.488480	116.581395
81.028048	43868754.500000
82.080319	78281722.058140
83.104368	10587692.895349
84.116838	2631414.023256
85.132338	367372.500000
86.138192	73738.825581
87.105062	138099.965116
88.111734	72322.720930
89.127508	67564.348837
90.149713	23412.697674
91.158149	94730.709302
92.127246	297836.383721
93.091742	4146193.337209
94.117825	1170840.465116
95.127287	413297.046512
96.160038	147826.139535
97.164029	302483.325581
98.161874	192023.453488
99.145818	238276.802326
100.149688	233351.476744
101.164123	160996.197674
102.156281	56747.906977
103.146461	34481.174419
104.221466	24795.930233
105.172854	51859.558140
106.224626	75658.000000
107.206785	188813.767442
108.203788	435044.546512
109.149850	2071887.453488
110.140942	10371769.930233
111.179064	1538344.709302
112.186934	150011.116279
113.197838	45794.186047
114.206146	26802.197674
115.198762	52340.837209
116.225274	29477.279070
117.202151	40799.476744
118.257041	16721.186047
119.214404	36450.104651
120.161155	88233.453488
121.180632	62679.116279
122.213482	29275.534884
123.228576	30294.779070
124.254077	27230.604651
125.269085	39626.348837
126.254655	39460.360465
127.238458	64015.000000
128.238365	83283.104651
129.217228	175283.953488
130.225845	57004.418605
131.223655	16413.011628
132.281487	11120.883721
133.190599	30341.569767
134.211493	17549.255814
135.249206	29451.197674
136.282086	35358.186047
137.210260	114191.046512
138.204885	49600.093023
139.250223	21197.046512
140.242291	12767.058140
141.265748	10557.476744
142.319209	8255.988372
143.256974	15069.709302
144.307880	7483.197674
145.291243	8671.837209
146.286454	14971.732558
147.244319	21054.860465
148.315757	12253.255814
149.291948	14099.337209
150.256005	11598.988372
151.198672	20221.872093
152.258669	23446.802326
153.365305	41501.674419
154.432839	123620.058140
155.208275	305796.441860
156.214506	113992.383721
157.241248	22996.220930
158.304491	6577.534884
159.324881	5259.372093
160.439394	4082.151163
161.391063	5730.616279
162.358542	4710.697674
163.320608	6706.139535
164.257276	5911.488372
165.184896	9948.197674
165.764475	3971.325581
166.395476	7801.011628
167.272940	6012.767442
168.352214	5130.395349
169.384900	4260.662791
170.534911	4982.255814
171.415819	8124.011628
172.315050	3719.441860
173.221992	4167.337209
174.303613	4547.162791
175.345303	5701.313953
176.358503	6012.732558
177.470953	6449.569767
178.329586	9503.767442
179.319682	5082.546512
180.233711	7185.941860
181.208375	10559.988372
182.303908	3718.418605
183.222247	3222.325581
184.038430	2873.511628
185.189613	10409.860465
186.185540	3354.802326
187.135019	2163.674419
188.153934	2645.720930
189.073249	2111.872093
189.838190	2683.581395
190.526846	3089.325581
191.333785	7003.534884
192.243885	7018.488372
193.124549	11881.651163
193.772101	5502.755814
194.448903	3284.232558
195.368034	3489.848837
196.453239	3473.662791
197.520277	2474.848837
198.502009	2253.976744
199.358069	4292.988372
200.196167	2337.372093
201.265911	2146.790698
202.332742	2184.720930
203.365833	2854.697674
203.946777	5.151163
204.550447	2491.697674
205.503181	2804.883721
206.332204	2135.523256
207.096935	5637.569767
208.099509	3569.813953
209.254410	2973.581395
210.483038	2729.790698
211.569871	2397.360465
212.495730	1952.058140
213.352530	3739.313953
214.453118	1381.255814
215.370603	607.616279
215.952574	726.255814
216.583214	341.883721
217.265894	1556.186047
217.797424	6.732558
218.338438	1245.930233
219.304002	1364.476744
220.145529	920.767442
220.920372	1725.313953
221.829685	2003.593023
222.820485	1607.500000
223.587911	1365.825581
224.381554	1401.523256
225.266530	1489.523256
226.082946	1014.232558
226.991159	1988.883721
227.804461	1789.511628
228.515073	1867.965116
229.340572	1049.895349
230.350677	1103.744186
231.317409	1137.337209
232.319886	896.244186
233.241756	560.186047
234.288099	1096.186047
235.174174	1287.546512
235.759509	20.441860
236.389500	946.860465
237.295952	661.744186
238.219121	1046.906977
239.226163	1702.569767
240.305472	1697.337209
241.364530	2372.872093
242.197281	325.500000
242.743400	1341.406977
243.381426	189.197674
243.986110	686.627907
245.019249	505.767442
245.773565	265.337209
246.584120	213.732558
247.140284	671.441860
248.189995	770.593023
249.224615	739.523256
250.241914	535.465116
251.182763	984.406977
252.188336	1181.360465
253.096059	1454.965116
253.898475	1249.209302
254.768767	1289.267442
255.604351	1834.011628
256.292354	2641.523256
257.035987	1400.104651
257.769372	921.500000
258.470516	460.860465
259.198232	563.930233
260.209727	621.709302
261.050070	710.395349
261.573880	17.674419
262.129063	528.232558
262.675415	9.023256
263.304214	816.941860
264.394222	832.232558
265.335548	977.860465
266.229172	853.697674
267.010709	969.465116
267.795371	311.860465
268.522283	831.895349
269.381202	826.523256
270.216939	697.116279
271.064827	662.325581
271.706775	432.372093
272.322021	1006.325581
273.177604	869.918605
274.072145	1131.802326
274.661988	1086.616279
275.323239	442.767442
275.864185	360.186047
276.828512	760.883721
277.617276	397.662791
278.182497	719.220930
278.842548	447.267442
279.733604	984.058140
280.581965	1270.174419
281.241954	1129.848837
282.238222	1382.441860
283.056113	1156.255814
284.035913	2053.767442
284.630851	1148.104651
285.467228	696.418605
286.003540	65.453488
286.518164	599.197674
287.111938	6.767442
287.700529	357.046512
288.919581	530.674419
289.635406	401.430233
290.472580	475.069767
291.348021	395.627907
292.182003	322.976744
293.033510	101.000000
293.563649	455.965116
294.462598	217.000000
295.345522	441.941860
296.395569	346.732558
297.431880	498.500000
298.323045	455.616279
299.454152	374.337209
300.114270	280.523256
300.880577	42.790698
301.526268	585.744186
302.604068	526.965116
303.356255	624.290698
304.244985	315.104651
305.474355	311.000000
306.302160	271.988372
307.526376	380.046512
308.299441	236.488372
309.009358	376.220930
310.012053	437.162791
311.023669	385.476744
312.102364	464.011628
313.156113	311.581395
314.015591	256.686047
314.970885	291.279070
315.923254	132.988372
316.635218	451.546512
317.427108	335.000000
318.317576	335.081395
319.017608	266.313953
320.002843	132.465116
320.923577	193.837209
321.624658	203.127907
322.360457	266.011628
323.181457	303.337209
324.205562	420.023256
325.106864	590.941860
326.097195	384.011628
326.988870	535.209302
328.124500	372.616279
328.880204	220.720930
329.734082	348.453488
331.028161	374.511628
331.953372	192.488372
332.774721	387.941860
333.951582	456.930233
334.859897	247.837209
335.549594	27.697674
336.104059	306.813953
336.903332	279.593023
337.542296	112.081395
338.063871	546.302326
338.863122	145.686047
339.390698	260.627907
340.067261	36.162791
340.618569	286.744186
341.505043	481.325581
342.467179	324.406977
343.115501	133.279070
344.070644	182.790698
344.866827	237.162791
345.558302	176.686047
346.556854	343.767442
347.658746	293.895349
348.425948	74.732558
349.329043	347.860465
349.928443	14.244186
