# Supplementary material for: Development of a Python-based electron ionization mass spectrometry amino acid and peptide fragment prediction model
Source: PLoS One. 2024 Feb 16;19(2):e0297752. doi: 10.1371/journal.pone.0297752 (PMC10871511; doi:10.1371/journal.pone.0297752)
Supplement: S3 File — The included zip file contains text files with the data for the spectra used in the analysis discussed in this study. (ZIP) [file pone.0297752.s040.zip › Mass Spectra/20210316_Arg~IleOH_acetonitrile.txt]

SPECTRUM - MS
ArgIleOH.raw
+ c Full ms [60.00-350.00]
Scan #: 249-414
RT: 0.65-1.03
AV: 166
Data points: 295
Mass	Intensity
60.207914	6517051.295181
61.005886	4463084.975904
62.020448	1235495.018072
62.996884	2199825.156627
63.891540	15750658.451807
65.023033	5798253.734940
66.024113	5627560.837349
67.037259	14642610.283133
68.048333	16440889.867470
68.952813	116488818.451807
70.066619	27396316.831325
71.095107	12859143.367470
72.083371	6790093.879518
73.024653	57465808.963855
74.061773	16027475.036145
75.053079	15316899.319277
76.069512	3568657.825301
77.056005	6397929.957831
78.059997	4391589.246988
79.081567	5878676.795181
80.091171	5543572.801205
81.101255	8739567.722892
82.113393	8603223.939759
83.116247	11783072.325301
84.130477	10543560.831325
85.135640	13900124.379518
86.115628	47688864.253012
87.121418	24954915.204819
88.141963	4071041.807229
89.121435	4203885.487952
90.125086	1137816.909639
91.105187	5930359.138554
92.136299	3567400.512048
93.136727	5724356.969880
94.126122	9568626.096386
95.122444	15373247.150602
96.148702	29727207.530120
97.155308	22411522.090361
98.152809	36599428.638554
99.162830	11171596.150602
100.163286	6688936.831325
101.149229	19473656.475904
102.182556	3160755.548193
103.150135	3210527.367470
104.162805	1326233.957831
105.148713	3583430.180723
106.174856	2549514.379518
107.156061	7544002.156627
108.182740	5780566.879518
109.181049	10094106.789157
110.189502	9836458.030120
111.202451	7127674.343373
112.210135	4872186.246988
113.178229	9460576.740964
114.180987	6439708.716867
115.207619	15996225.433735
116.230200	3259390.096386
117.196372	3972297.963855
118.203206	1694355.512048
119.195799	5402307.379518
120.211591	4624526.897590
121.197752	15750706.530120
122.217774	8502873.981928
123.213071	24984541.831325
124.232697	12530734.042169
125.232713	6581053.746988
126.214738	6416499.373494
127.236684	5207379.554217
128.249932	5489626.204819
129.254309	36594737.692771
130.271474	5799956.072289
131.249368	4313099.783133
132.237066	2405325.686747
133.219582	11005172.638554
134.226686	3305910.138554
135.242233	3879048.072289
136.248343	3005767.939759
137.220220	19119484.927711
138.252320	5564227.939759
139.244158	4666228.120482
140.255595	3504305.548193
141.243655	3181332.006024
142.255083	2174130.963855
143.267530	1978490.271084
144.267427	1308746.710843
145.256298	2576571.957831
146.255547	2058347.078313
147.247115	8319382.000000
148.244540	4593746.246988
149.265037	5022330.753012
150.249412	6862994.753012
151.246022	46311438.469880
152.290735	44696024.662651
153.283222	15054504.680723
154.291600	4563549.554217
155.287389	2690111.903614
156.294563	2171332.240964
157.325121	26924932.692771
158.343472	5161144.349398
159.290956	5383572.391566
160.275866	2204014.283133
161.290010	6412673.939759
162.287313	2255355.620482
163.275341	3158667.403614
164.287292	2587562.801205
165.275091	7771092.825301
166.288433	5522545.722892
167.297255	2497725.608434
168.310721	2185305.843373
169.304272	2139234.963855
170.280856	6540756.831325
171.313656	3256631.626506
172.325558	1328794.054217
173.309074	2881903.409639
174.312318	3015588.012048
175.307605	7196305.331325
176.299116	4283362.066265
177.288780	5318018.843373
178.277756	31429544.753012
179.297013	10367386.018072
180.317915	3997242.355422
181.281205	13439048.283133
182.307373	3137381.361446
183.318238	1694965.403614
184.331793	1222131.909639
185.351439	2762346.873494
186.347721	1088320.692771
187.329539	2133753.204819
188.329693	2723393.843373
189.344891	14061263.704819
190.354177	5830713.234940
191.323897	3599785.379518
192.312961	2208463.060241
193.284709	3730141.957831
194.283791	9198200.650602
194.805817	219.259036
195.310755	4323628.638554
196.326977	3378857.198795
197.320476	2397036.379518
198.332312	2088139.198795
199.346927	2213121.361446
200.349991	1061819.246988
201.348206	1241748.530120
202.336054	1800745.596386
203.361115	23864060.722892
204.368686	5938064.873494
205.344215	5687858.138554
206.341296	2938053.524096
207.314175	5710682.572289
208.332679	4609299.795181
209.347863	3541202.415663
210.355108	4010019.018072
211.355941	2276346.951807
212.353196	1633207.885542
213.381906	2690639.415663
214.338395	5822928.789157
215.341661	1346013.885542
216.353976	552476.066265
217.362884	1268062.180723
218.376189	847299.662651
219.348090	1487281.849398
220.361025	933394.325301
221.330534	3222463.319277
222.353749	1624562.638554
223.341638	1908803.903614
224.346307	1104648.030120
225.343627	1207107.463855
226.361138	759577.060241
227.392161	2035397.295181
228.394675	1062943.475904
229.381050	708353.289157
230.363492	795650.397590
231.393753	11369772.433735
232.403203	2943683.981928
233.383307	1855573.246988
234.368254	956238.753012
235.332496	1792297.180723
236.353202	962724.632530
237.326809	1195477.198795
238.354257	1061027.325301
239.350133	945816.397590
240.372952	1098049.602410
240.888432	210.602410
241.420037	1364297.560241
242.405647	513650.144578
243.379095	377157.373494
244.370122	351449.753012
245.375745	464775.753012
246.371575	524063.656627
247.371708	795710.909639
248.375104	3853004.072289
249.346113	2390867.415663
250.358717	907408.054217
251.312044	1447725.397590
252.353828	868858.331325
253.328004	4507856.475904
254.351051	1276245.295181
255.382447	952796.530120
256.445308	2135026.608434
257.395805	1157595.415663
258.389093	427514.686747
259.416570	1055983.463855
260.399054	553050.240964
261.362613	1211326.614458
262.386459	642357.271084
263.364121	2744667.301205
264.403237	1322677.319277
265.373499	3033716.030120
266.380517	1047951.674699
267.320523	2054395.198795
268.340048	798589.331325
269.378406	1244688.969880
270.389253	668744.753012
271.365737	569119.939759
272.361699	572264.012048
273.394886	380763.132530
274.392353	278511.626506
275.385625	370449.030120
276.392742	404571.090361
277.379577	3395199.487952
278.391467	1152994.493976
279.358326	1361531.807229
280.386681	743415.024096
281.331817	2065372.590361
282.351729	726673.945783
283.358507	751491.439759
283.916857	1862.373494
284.457258	2262165.439759
285.449101	664345.843373
286.420628	259809.210843
287.391864	327556.078313
288.397007	357354.415663
289.396521	293210.210843
290.400322	268485.289157
291.374570	1737121.204819
292.389534	690820.433735
293.352200	898515.427711
293.881653	177.012048
294.390384	549466.692771
295.350380	1279914.078313
296.386550	880209.337349
297.339704	624410.716867
298.364131	285488.680723
299.361989	261295.475904
300.361553	229595.566265
301.366767	304480.524096
302.390922	241101.084337
303.405338	321594.746988
304.398246	284383.174699
305.409411	3658972.644578
306.420745	1301824.042169
307.396191	997136.795181
308.407281	549445.957831
309.337223	1142046.228916
310.360971	444287.843373
311.323420	514789.313253
312.380043	289390.927711
313.391818	472787.668675
314.394051	198262.939759
315.387333	165968.963855
316.409372	146315.439759
317.407371	208973.578313
318.423123	203661.132530
319.416822	882733.909639
320.405975	677973.614458
321.389137	535784.415663
322.410344	306765.710843
323.342860	800034.728916
324.372328	360849.313253
325.324029	602479.343373
326.356505	300207.825301
327.313585	514566.783133
328.342038	228408.301205
329.360849	218093.512048
330.384445	153480.524096
331.405684	178123.222892
332.416818	164559.000000
333.437240	548293.530120
334.444038	349109.012048
335.417345	634030.939759
336.416653	433146.704819
337.350759	3694125.427711
338.367375	1300373.054217
339.348404	1045176.837349
340.374319	404733.873494
341.309861	625949.981928
342.330208	255865.656627
343.346456	218704.542169
344.395113	148906.777108
345.395844	131600.831325
346.408151	139162.313253
347.417851	160865.554217
348.435287	164622.614458
349.417621	278047.740964
349.993349	4984.084337
