# Supplementary material for: Development of a Python-based electron ionization mass spectrometry amino acid and peptide fragment prediction model
Source: PLoS One. 2024 Feb 16;19(2):e0297752. doi: 10.1371/journal.pone.0297752 (PMC10871511; doi:10.1371/journal.pone.0297752)
Supplement: S3 File — The included zip file contains text files with the data for the spectra used in the analysis discussed in this study. (ZIP) [file pone.0297752.s040.zip › Mass Spectra/20210316_Leu~IleOH_acetonitrile.txt]

SPECTRUM - MS
LeuIleOH.raw
+ c Full ms [60.00-350.00]
Scan #: 241-467
RT: 0.61-1.13
AV: 227
Data points: 293
Mass	Intensity
60.227347	7429337.110132
60.958618	62051704.079295
62.022039	5321397.061674
62.981495	6473281.801762
64.035123	795026.083700
65.020830	2106678.035242
66.028925	1594612.713656
67.031468	6874717.083700
67.995362	553648.096916
68.929718	130282733.497797
70.068287	23049475.753304
71.081473	10395010.074890
72.072693	7639202.964758
73.014447	69935668.898678
74.079540	6339204.625551
74.975435	129863105.022026
76.090532	11210798.242291
77.034739	26823594.748899
78.063738	4194850.933921
79.073971	3738293.123348
80.107595	1975862.035242
81.069068	5095807.237885
82.110066	4404380.207048
83.106245	7206308.022026
84.129991	15703963.920705
85.107352	19425637.810573
86.065241	609859817.162996
87.158244	68403766.167401
88.142974	9914203.048458
89.097938	16529255.722467
90.115910	3178776.629956
91.096375	5081965.986784
92.136131	1288315.947137
93.129874	1578855.933921
94.121855	2447976.255507
95.080908	9082747.185022
96.132802	11596619.356828
97.101289	13766393.841410
98.155597	6363885.185022
99.149505	6685064.493392
100.161356	5074937.198238
101.150652	27374947.665198
102.175565	2533743.061674
103.076462	104221935.321586
104.170477	12294434.713656
105.134401	17280382.083700
106.169377	2643034.647577
107.132461	13619191.286344
108.160252	9059282.779736
109.177093	3150292.171806
110.168840	3937507.207048
111.176376	4277630.066079
112.200196	11376719.325991
113.153882	39872575.907489
114.165245	36657486.396476
115.207820	34690573.674009
116.215870	6754708.339207
117.194052	6220345.621145
118.162024	3648342.775330
119.156205	7226453.154185
120.154410	2414831.651982
121.172036	7108698.951542
122.216843	1755555.546256
123.213437	2962023.259912
124.212344	2983192.700441
125.206245	5760753.383260
126.201969	8121393.885463
127.204951	4578212.894273
128.223648	5000050.414097
129.234638	51647860.017621
130.269584	10547258.651982
131.205617	78592170.625551
132.251782	13634750.748899
133.214827	33442548.766520
134.205581	5294052.603524
135.191655	4124985.594714
136.234731	1022645.907489
137.224036	2629866.405286
138.242419	1937425.629956
139.228555	2986109.431718
140.229742	24074467.577093
141.247626	14108274.229075
142.267217	2857720.400881
143.249759	1708738.290749
144.246585	1347816.079295
145.245140	2070549.621145
146.231081	1218295.167401
147.235109	6489564.352423
148.197314	2065932.581498
149.210427	2893764.290749
150.255019	1449417.638767
151.253862	5890165.867841
152.275566	5697239.515419
153.284442	3164543.444934
154.290035	7858819.612335
155.295764	5689406.251101
156.282961	3684291.674009
157.290616	53484262.625551
158.335410	8759529.541850
159.310931	4025959.832599
160.301935	1064351.810573
161.271179	4581098.907489
162.233995	1428764.929515
163.216958	3397899.629956
164.272623	1420407.718062
165.247399	4784108.612335
166.283261	2535905.132159
167.294610	1951145.594714
168.294843	5307590.832599
169.250722	4322578.832599
170.223390	75911552.687225
171.307393	9078523.118943
172.322605	1782407.854626
173.297565	1450697.171806
174.318221	6353305.370044
175.307992	3569771.246696
176.281082	2769677.704846
177.250503	8217645.920705
178.269653	14832638.687225
179.256051	9671410.911894
180.289675	2533087.237885
181.282810	10084143.748899
182.330204	4547129.929515
183.317188	6710259.000000
184.347197	1968785.088106
185.321147	2111633.925110
186.321978	1224859.674009
187.299709	2190151.308370
188.331080	1348395.594714
189.307016	4797012.881057
190.327575	3284952.387665
191.270994	4220524.735683
192.285382	1563020.207048
193.242293	8464070.215859
194.271311	13540095.035242
195.288138	6380005.277533
195.816833	68.427313
196.339837	3429182.929515
197.295651	2973137.502203
198.342510	1574897.678414
199.332432	11416931.925110
200.356685	2462862.753304
201.337135	1351060.268722
202.346560	653721.497797
203.325207	3392586.955947
204.349943	1245120.814978
205.296955	5826837.114537
206.324208	1676194.682819
207.263202	6431058.969163
208.292867	1556820.458150
209.290771	1686374.568282
210.337352	739762.594714
211.338020	1796110.224670
212.355621	1063373.651982
213.361686	1587196.440529
214.326059	2847647.273128
215.337417	860378.259912
216.379363	1006286.224670
217.337858	1230892.665198
218.353466	528106.356828
219.299244	1645822.951542
220.331399	687825.070485
221.297868	3958260.167401
222.328795	1093990.026432
223.276842	2036001.374449
224.314316	740671.665198
225.331000	1441622.277533
226.360514	1327776.026432
227.317819	7623224.801762
228.358360	1744007.259912
229.372814	1713167.696035
230.390962	862245.823789
231.376133	5286713.343612
232.396966	1372063.308370
233.343959	1809375.436123
234.354551	611977.568282
235.298326	2198183.876652
236.323197	661913.123348
237.289540	1032098.074890
238.327391	417418.378855
239.319335	696760.674009
240.361172	389939.070485
241.404272	716378.453744
242.431332	1063572.502203
243.429453	808356.110132
244.406410	2990280.837004
245.399350	3625786.533040
246.415354	840642.193833
247.346201	847466.400881
248.341789	467063.643172
249.304123	5326840.718062
250.333137	1450528.396476
251.305322	2097398.660793
252.340195	709348.118943
253.312628	1071378.621145
254.353786	511009.638767
255.375434	494975.568282
256.433480	775161.361233
257.421991	357428.568282
258.422051	300095.585903
259.417554	952165.898678
260.401238	466266.938326
261.381955	1426084.546256
262.404367	616948.770925
263.333141	3283126.339207
264.375886	1465987.682819
265.323160	2041664.916300
266.338595	725662.528634
267.315420	1524119.132159
268.347894	552529.118943
269.357791	443880.105727
270.407066	432685.907489
271.399065	382550.903084
272.402206	693213.004405
273.391858	636295.039648
274.396993	301946.612335
275.368612	708379.189427
276.384577	381471.925110
277.353888	3569106.427313
278.383013	1142631.392070
279.347238	1256684.651982
280.374442	433308.898678
281.320422	872775.268722
282.371259	393527.207048
283.370938	469589.920705
283.904053	35.872247
284.417613	1278560.026432
285.423619	610153.687225
286.407480	1727223.383260
287.420738	1028954.788546
288.411453	2252468.193833
289.427303	888485.436123
290.383408	630318.392070
291.349356	10431154.004405
292.381120	2967909.669604
293.363797	1958564.101322
294.386129	646209.453744
295.368694	3000689.872247
296.404393	1188544.444934
297.368678	681921.409692
298.399810	530085.788546
299.405218	334438.365639
300.394823	455972.158590
301.347243	873647.973568
302.389934	403479.334802
303.407687	485651.616740
304.424447	412323.356828
305.400881	799696.348018
306.418509	335945.594714
307.353371	841619.193833
308.374995	361297.898678
309.340394	664962.444934
310.382625	333386.977974
311.389314	368643.365639
312.422618	374528.017621
313.428749	402296.757709
314.452237	368936.193833
315.439192	301595.832599
316.447400	487118.378855
317.428236	703621.616740
318.423514	1063445.947137
319.408612	9261241.969163
320.425293	3024874.938326
321.407736	1662463.735683
322.417665	444690.220264
323.354944	662428.066079
324.386253	343467.691630
325.361980	499599.647577
326.396689	233735.599119
327.375541	292593.158590
328.429735	295931.665198
329.432582	304130.242291
330.441056	157876.312775
331.426260	150277.511013
332.461648	139031.083700
333.431190	712659.387665
334.447816	393407.352423
335.399366	2490894.788546
336.421986	886368.859031
337.355244	2309564.911894
338.371069	816544.444934
339.368194	697916.088106
340.413790	486386.048458
341.421810	403949.528634
342.455680	1258576.471366
343.457117	945566.832599
344.463014	686530.035242
345.453597	710036.748899
346.460924	2033378.779736
347.466355	917559.982379
348.462464	361193.735683
349.407056	614279.339207
349.983944	9696.506608
