# Supplementary material for: Development of a Python-based electron ionization mass spectrometry amino acid and peptide fragment prediction model
Source: PLoS One. 2024 Feb 16;19(2):e0297752. doi: 10.1371/journal.pone.0297752 (PMC10871511; doi:10.1371/journal.pone.0297752)
Supplement: S3 File — The included zip file contains text files with the data for the spectra used in the analysis discussed in this study. (ZIP) [file pone.0297752.s040.zip › Mass Spectra/20210316_Lys~IleOH_acetonitrile.txt]

SPECTRUM - MS
LysIleOH.raw
+ c Full ms [60.00-350.00]
Scan #: 272-419
RT: 0.70-1.04
AV: 148
Data points: 291
Mass	Intensity
60.214817	5819451.695946
61.018801	2941725.074324
62.025328	1089466.918919
63.010809	2313816.722973
64.013396	1329170.121622
65.026139	4989390.479730
66.032744	3664394.371622
67.024480	22735385.195946
68.075294	6606874.459459
68.946723	236892113.729730
70.071036	29522826.736486
71.094476	16541611.108108
72.093907	29618199.324324
73.061280	38512623.013514
74.073443	8812126.858108
75.066287	6210882.689189
76.079350	3811271.804054
77.064608	5537052.364865
78.044465	6559917.837838
79.092321	3101795.033784
80.097378	3517807.540541
81.113561	5354615.614865
82.114588	22574171.986486
83.121861	4095885.020270
84.055847	366030290.831081
85.163947	38845074.472973
86.140020	69255258.067568
87.140773	15434383.871622
88.144466	4340702.229730
89.123265	4324066.831081
90.115624	1029984.094595
91.114032	3357211.594595
92.144143	2161136.486486
93.146845	2817422.952703
94.124174	8412410.810811
95.079593	19315481.439189
96.150711	10602028.250000
97.099924	20520064.337838
98.162345	10508570.966216
99.165776	12918620.905405
100.202955	13795300.094595
101.174959	96220153.533784
102.215277	8070617.540541
103.174474	3149500.891892
104.152556	1228381.939189
105.156827	2100969.155405
106.170771	3435233.614865
107.145186	16073217.000000
108.187731	4241973.121622
109.197839	3176741.939189
110.189113	5981421.763514
111.205429	6258702.581081
112.207107	9343381.628378
113.169541	16640571.270270
114.159373	9808855.939189
115.209448	10928690.324324
116.228041	2369787.358108
117.200470	2672413.006757
118.195982	1553569.675676
119.190831	2950653.081081
120.213934	2683072.837838
121.198928	9775179.993243
122.215262	6629645.756757
123.227514	4494799.648649
124.231722	3686400.013514
125.220618	4863870.290541
126.205310	7298716.013514
127.226471	12394450.925676
128.251197	13405341.317568
129.262536	21658095.837838
130.272188	4565396.831081
131.255193	5222570.959459
132.255013	5420809.932432
133.234470	5778750.540541
134.212574	2262816.398649
135.240320	1757716.682432
136.259228	1714489.047297
137.256618	3777699.641892
138.241786	5339204.087838
139.245587	7206367.952703
140.265272	6086546.608108
141.260808	4101349.574324
142.273922	2422717.148649
143.283735	1153470.432432
144.267968	1029091.000000
145.262863	1517266.831081
146.275773	1163205.662162
147.254722	5233592.283784
148.262388	1509965.540541
149.265977	1832621.736486
150.265837	2571458.533784
151.279293	7749518.871622
152.279448	10212372.466216
153.298413	3663081.527027
154.285354	3222391.689189
155.227032	24068182.702703
156.296352	5872132.216216
157.327741	14998859.060811
158.340195	2850239.466216
159.311817	1685145.114865
160.308811	749784.493243
161.291051	2541532.614865
162.292926	2353252.939189
163.279185	2018287.918919
164.296614	1687742.324324
165.282492	5962698.472973
166.293465	6273969.574324
167.270740	20065368.087838
168.302040	6994940.790541
169.320198	4853145.925676
170.295575	5064906.837838
171.321240	1538394.290541
172.331231	708720.797297
173.317473	1236747.378378
174.305621	1467722.013514
175.308492	2010088.682432
176.285940	4337661.337838
177.298121	5136969.756757
178.288079	31018547.027027
179.300928	8489545.810811
180.301505	5833204.378378
181.283842	17420197.952703
182.307941	4102234.695946
183.313652	8726070.432432
184.319508	20019795.587838
185.330848	8308433.851351
186.342369	2228459.729730
187.340760	1119454.087838
188.343508	1207505.966216
189.335240	1940251.060811
190.355497	858022.567568
191.311947	1647974.054054
192.335172	993837.506757
193.280440	3056148.121622
194.298301	16982278.628378
195.330906	10052509.912162
196.353858	3338481.344595
197.335947	5412070.513514
198.360231	1944276.668919
199.356789	1593245.635135
200.356609	792947.648649
201.352091	1014856.466216
202.357016	500505.344595
203.355333	1806246.972973
204.366337	817165.655405
205.329856	1460809.445946
206.357568	1042302.412162
207.297882	2125039.189189
208.336285	894962.729730
209.338885	1592907.540541
210.363587	907875.952703
211.334419	1294327.614865
212.333641	10603220.756757
213.375912	3537318.493243
214.356681	4087455.067568
215.381216	1403933.324324
216.384620	377516.945946
217.356111	470462.351351
218.373163	286070.750000
219.336515	595770.432432
220.369654	380359.074324
221.327273	1172514.608108
222.371695	836650.317568
223.365245	2624208.959459
224.375062	4687897.635135
225.372064	2574452.837838
226.380262	2010237.763514
227.397297	981804.141892
228.389872	450478.081081
229.395619	346474.141892
230.396312	519500.168919
231.396147	2799005.405405
232.407372	731434.479730
233.374625	586262.331081
234.382314	289062.087838
235.332527	700686.486486
236.363603	331946.243243
237.344872	634517.689189
238.367490	455002.317568
239.348600	681275.148649
240.357953	1179114.189189
241.383059	11664114.844595
242.417570	4227230.891892
243.419760	1036473.283784
244.419305	346551.682432
245.401265	323451.837838
246.401575	211974.087838
247.365093	284032.641892
248.395627	226161.412162
249.332527	1224769.006757
250.359499	465365.472973
251.330872	755059.945946
252.357716	608290.445946
253.341322	662151.804054
254.373395	422790.283784
255.398365	559494.959459
256.461785	860856.939189
257.450665	340501.493243
258.442408	236053.243243
259.426124	1873732.054054
260.425959	1974091.000000
261.421770	539164.243243
262.415599	254954.263514
263.357180	1041458.885135
264.394075	480221.804054
265.346101	787921.121622
266.371233	334075.979730
267.331522	779712.986486
268.375646	565274.783784
269.394471	534944.932432
270.412594	670604.952703
271.397402	292607.405405
272.405407	197946.141892
273.426123	168023.418919
274.420709	117876.547297
275.392543	220549.777027
276.410347	188891.398649
277.381180	1041129.837838
278.400553	464991.317568
279.361910	616544.695946
280.358413	902079.439189
281.343541	1376462.283784
282.400552	778929.148649
283.402300	477680.918919
284.459217	1257082.256757
285.456303	383528.972973
286.428383	236244.574324
287.387840	331252.006757
288.418514	327026.472973
289.416980	200466.493243
290.427841	264631.283784
291.380502	2385215.601351
292.394412	750068.439189
293.376681	578019.189189
294.397268	318081.486486
295.378483	651227.020270
296.396015	282925.520270
297.373144	274730.675676
298.393020	208064.189189
299.391034	229319.479730
300.423528	329027.554054
301.395223	227969.175676
302.416036	136248.175676
303.420856	146496.804054
304.419193	116898.432432
305.423505	624349.398649
306.430133	267514.114865
307.387825	347881.263514
308.393531	309004.216216
309.382287	430535.418919
310.414030	447941.094595
311.400373	266856.560811
312.433537	137971.844595
313.420014	132469.966216
314.450924	86188.385135
315.452708	119865.858108
316.448029	104696.135135
317.428000	165530.094595
318.434379	211588.020270
319.425020	1702990.209459
320.418758	937854.236486
321.416053	457639.952703
322.425711	164272.500000
323.372268	306960.925676
324.405402	177629.108108
325.389683	207493.675676
326.392768	333628.493243
327.406357	214365.324324
328.435176	114338.695946
329.433215	109467.986486
330.450540	69647.189189
331.436551	100976.756757
332.457522	77074.979730
333.452365	216002.202703
334.457188	139801.878378
335.424354	452833.777027
336.446148	247757.702703
337.366122	1262804.905405
338.382541	481365.918919
339.376763	315044.358108
340.400641	143588.290541
341.381138	140652.905405
342.415057	74700.945946
343.413870	79457.459459
344.435212	78425.283784
345.437773	114823.027027
346.450765	117415.351351
347.454736	354204.277027
348.464690	131961.858108
349.421476	204178.087838
349.990617	3496.581081
