# Supplementary material for: Development of a Python-based electron ionization mass spectrometry amino acid and peptide fragment prediction model
Source: PLoS One. 2024 Feb 16;19(2):e0297752. doi: 10.1371/journal.pone.0297752 (PMC10871511; doi:10.1371/journal.pone.0297752)
Supplement: S3 File — The included zip file contains text files with the data for the spectra used in the analysis discussed in this study. (ZIP) [file pone.0297752.s040.zip › Mass Spectra/20210316_Ser~IleOH_acetonitrile.txt]

SPECTRUM - MS
SerIleOH.raw
+ c Full ms [60.00-350.00]
Scan #: 297-403
RT: 0.76-1.01
AV: 107
Data points: 295
Mass	Intensity
60.213516	139096876.504673
61.051245	12480770.495327
62.049560	1259582.990654
63.027878	695281.859813
64.001738	649749.037383
65.042571	1217784.317757
66.036150	1249299.654206
67.049493	5358683.785047
68.057058	1122537.719626
68.972251	174251491.439252
70.081960	14392722.037383
71.099275	8253155.271028
72.105945	3789699.990654
73.054378	22192954.971963
74.075426	7791501.738318
75.063678	5434475.841121
76.092838	1053575.383178
77.066654	2065248.822430
78.029719	3272767.271028
79.096260	1041390.981308
80.096694	902621.551402
81.119043	1957394.158879
82.137521	2181910.495327
83.128658	4820527.242991
84.144070	5882476.074766
85.119389	17859171.700935
86.140738	42934723.345794
87.140128	8972831.644860
88.140609	1612058.775701
89.121078	1437507.878505
90.115553	409081.420561
91.115132	1303441.485981
92.145939	688930.616822
93.148982	1121152.654206
94.131263	2222228.691589
95.090746	13033393.018692
96.172497	6529556.280374
97.120514	15139817.485981
98.183999	5306604.392523
99.166581	4657357.700935
100.181223	3033942.570093
101.169906	5137987.934579
102.177627	1797916.084112
103.166279	1736494.364486
104.163320	674579.018692
105.144304	1357430.345794
106.181358	619541.177570
107.165520	1595643.803738
108.195254	809060.757009
109.210240	1135846.616822
110.191171	2132671.130841
111.219473	2254421.691589
112.231784	2347577.841121
113.186634	12250351.252336
114.177266	11432436.803738
115.220539	5990103.635514
116.231201	1839372.056075
117.208668	1301273.065421
118.200700	641601.514019
119.199834	1144629.588785
120.196328	875130.897196
121.207365	4254996.831776
122.241753	873710.869159
123.237343	2188347.439252
124.241484	1969356.009346
125.250978	1693900.579439
126.224347	2368677.205607
127.235993	1878449.233645
128.267270	2309004.981308
129.264951	12339018.616822
130.270492	3045674.542056
131.272096	1550753.457944
132.270524	5715057.700935
133.250801	3098688.841121
134.210802	686433.906542
135.243827	724779.289720
136.272709	383778.719626
137.277598	1488610.299065
138.231109	2503668.841121
139.207798	6903763.822430
140.271996	1955535.757009
141.267846	7760886.682243
142.295821	4390086.757009
143.309503	1686634.392523
144.233186	8598683.915888
145.253525	1196013.579439
146.268923	317547.822430
147.267818	991211.598131
148.232307	327770.691589
149.265459	650863.439252
150.290223	461315.766355
151.302040	2661625.214953
152.308188	3040982.093458
153.289217	1249679.766355
154.309149	914678.485981
155.302887	738188.280374
156.266619	1660200.672897
156.821338	3094.710280
157.333173	8757010.476636
158.337346	1878636.757009
159.315715	918054.018692
160.312966	558590.065421
161.300716	840398.822430
162.273437	460666.672897
163.268322	637191.065421
164.302798	502330.551402
165.289562	1814359.084112
166.300733	964086.242991
167.299512	641111.710280
167.485823	721.794393
168.340818	762506.672897
169.314618	1010675.691589
170.317958	7109779.355140
171.341686	2038779.345794
172.351617	758986.570093
173.344734	1757186.915888
174.340671	494082.869159
175.323910	610737.476636
176.303026	719964.971963
177.292982	1178757.616822
178.296651	6379703.934579
179.295695	2235859.028037
180.330360	624541.925234
181.289542	3867388.504673
182.326095	981434.682243
183.303131	621136.897196
184.334013	270043.504673
185.379300	1787763.467290
186.390081	525403.000000
187.345512	2682300.766355
188.340544	14539803.084112
189.356301	1878832.607477
190.359419	413743.158879
191.302457	628226.271028
192.324162	303185.140187
193.277559	1263579.214953
194.305271	3798735.261682
195.315278	1271991.429907
196.372250	728613.196262
197.323336	431485.635514
198.354937	221260.635514
199.380010	1058390.785047
200.376855	642445.523364
201.304835	1206596.981308
202.346031	198745.345794
203.365751	885594.448598
204.322153	659118.971963
205.326777	635579.121495
206.366668	223367.859813
207.299279	981307.682243
208.327875	308156.831776
209.322465	418828.392523
210.350260	303646.813084
211.356994	229337.738318
212.369288	195706.495327
213.417870	1302390.308411
214.358287	1631080.214953
215.365784	304797.971963
216.409824	216241.728972
217.374059	214017.467290
218.392356	108332.831776
219.365561	594151.037383
220.397683	210011.859813
221.347774	699115.177570
222.291662	1808351.046729
223.317776	548450.869159
224.370386	217469.981308
225.358455	327225.747664
226.381193	145125.990654
227.422891	763419.233645
228.422722	265376.140187
229.407206	301241.523364
230.419404	139341.560748
231.415248	772700.672897
232.423031	211739.672897
233.373656	260473.158879
234.377240	91521.504673
235.341151	312777.336449
236.369710	123629.738318
237.338135	245317.672897
238.349978	403723.429907
239.365567	254432.775701
240.306685	699401.018692
240.843950	3616.747664
241.446745	977546.831776
242.463983	227888.663551
243.429568	85346.327103
244.417992	90185.775701
245.428616	199332.719626
246.430090	101959.785047
247.381718	132715.074766
248.408136	164503.373832
249.344336	664567.579439
250.363700	199350.607477
251.336396	384359.327103
252.355305	124088.672897
253.335575	242346.457944
254.360833	139973.140187
254.899940	78.766355
255.436931	367395.915888
256.486106	1552150.158879
257.483928	359276.420561
258.334815	496666.028037
259.409578	165673.990654
260.430164	62189.401869
261.409777	144963.822430
262.425180	75644.644860
263.362795	434627.644860
264.433517	346868.028037
265.375490	413029.261682
266.380781	184306.186916
267.340809	399894.663551
268.374432	168960.102804
269.364554	936304.345794
270.409015	293473.140187
271.408619	110495.196262
272.416413	53500.598131
273.441096	53144.317757
274.441861	32893.691589
275.401424	93040.990654
276.433025	52821.588785
277.395512	389186.570093
278.406848	134434.009346
279.369601	193356.317757
280.439921	142131.635514
281.361473	218916.934579
282.412263	115191.364486
283.428373	172675.934579
284.481089	2432023.130841
285.495829	533311.476636
286.465149	145182.635514
287.426290	97937.233645
288.438293	95249.495327
289.410004	71806.785047
290.445954	80149.112150
291.386542	1120799.878505
292.403484	330547.214953
293.391711	231088.495327
294.407892	84557.252336
295.395584	644991.635514
296.406872	222287.859813
297.395194	134373.392523
298.416167	57363.607477
299.414877	43897.934579
300.429629	45418.308411
301.417269	164832.149533
302.440527	55200.261682
303.454512	115817.383178
304.425054	39218.579439
305.437700	105801.822430
306.442176	47272.065421
307.392272	108933.261682
308.425059	59270.037383
309.375165	131303.009346
310.389176	47276.093458
311.397956	64643.616822
312.490355	68431.186916
313.446291	291837.934579
314.443649	102908.495327
315.433075	46708.177570
316.452553	31821.607477
317.438175	71053.607477
318.476048	62210.859813
319.440137	979665.355140
320.439829	388751.682243
321.445103	191991.149533
322.444508	54995.411215
323.385567	116670.859813
324.414911	49222.504673
325.391208	66219.186916
326.420029	43908.373832
327.364856	58162.280374
328.373468	26651.065421
329.409401	38075.859813
330.478579	31490.925234
331.452214	548762.345794
332.462688	141732.093458
333.462470	113286.271028
334.477625	49619.570093
335.439473	457951.056075
336.441837	163799.588785
337.379103	429047.831776
338.392711	142141.971963
339.386888	108022.691589
340.422454	47913.831776
341.385178	52537.065421
342.420732	26578.607477
343.435964	31025.971963
344.488332	116299.168224
345.481112	51797.981308
346.481287	21672.504673
347.478304	33573.485981
348.480986	18436.233645
349.439656	70035.448598
349.989171	64.551402
