# Supplementary material for: Development of a Python-based electron ionization mass spectrometry amino acid and peptide fragment prediction model
Source: PLoS One. 2024 Feb 16;19(2):e0297752. doi: 10.1371/journal.pone.0297752 (PMC10871511; doi:10.1371/journal.pone.0297752)
Supplement: S3 File — The included zip file contains text files with the data for the spectra used in the analysis discussed in this study. (ZIP) [file pone.0297752.s040.zip › Mass Spectra/20211006_MetOH.txt]

SPECTRUM - MS
20211006_MetOH.raw
+ c Full ms [60.00-350.00]
Scan #: 331-609
RT: 0.71-1.33
AV: 279
Data points: 294
Mass	Intensity
60.155073	1153808.989247
60.884872	118741903.681004
61.947740	5726926.172043
62.920904	5758134.200717
63.888801	1386590.971326
64.935023	318186.444444
65.931413	319601.437276
66.976034	769883.706093
67.980524	1157182.215054
68.986869	2918191.763441
69.984864	5313127.254480
70.999106	3652082.017921
71.993567	1288733.068100
72.969544	4783242.175627
73.953012	36958185.853047
74.960523	45127261.480287
75.983545	3465986.802867
76.962702	2793939.200717
77.990026	333216.114695
78.995397	465353.168459
79.993189	475054.691756
81.036286	752418.010753
82.056251	797234.175627
82.945443	43266777.544803
84.028728	4015973.505376
85.010433	3480193.261649
86.006924	4680912.078853
86.991101	14392517.917563
87.991609	13785437.000000
89.011476	1425784.132616
90.002503	807567.093190
91.049913	567251.121864
92.056901	147763.426523
93.071311	211293.706093
94.056730	224157.168459
95.080665	394137.433692
96.096258	366627.322581
97.100754	833312.387097
98.086799	692473.014337
99.006785	2248808.046595
100.054067	1756290.874552
101.011248	22117972.971326
102.070573	2610811.534050
103.063053	1099983.473118
104.022710	18781498.172043
105.085853	1595601.792115
106.065563	985462.297491
107.099586	241328.003584
108.114670	134842.666667
108.622955	49.455197
109.132173	252493.512545
110.150619	284536.197133
111.116505	1291422.010753
112.149979	2050665.677419
113.151891	1069681.637993
113.996762	10653693.211470
115.074468	1285567.508961
116.003557	22139642.645161
117.057491	2062008.050179
118.047939	1113984.741935
119.100163	238711.007168
120.103242	161540.670251
121.131269	195437.824373
122.140399	125606.347670
123.161177	164992.121864
124.175716	123185.505376
125.184826	191403.272401
126.168154	190476.756272
127.172990	264612.021505
128.155415	536087.096774
129.138658	4091708.304659
130.134146	624014.992832
131.026840	57532170.483871
132.104768	6892438.605735
133.094461	4150477.150538
134.104835	977530.304659
135.148664	252171.035842
136.175173	122282.060932
137.209338	117776.867384
138.199156	112450.498208
139.223288	129999.788530
140.227656	109623.229391
141.235504	109773.426523
142.197399	147284.232975
143.213833	154614.236559
144.191526	82085.652330
145.183769	117852.681004
146.161335	262951.218638
147.157198	1192007.258065
148.048318	372214.401434
149.053856	17812597.283154
150.124461	4280605.548387
151.143247	1134864.118280
152.159622	322356.039427
153.221960	102998.827957
154.249191	79433.505376
155.254296	71947.451613
156.254119	53441.021505
157.246090	161603.476703
158.228163	60546.157706
159.234939	47595.010753
160.218988	64470.189964
161.263972	75552.763441
162.165060	116520.362007
162.687317	23.612903
163.223422	94138.250896
164.230038	72562.634409
165.224075	170909.340502
166.246277	100237.534050
167.267583	62200.071685
167.767661	49.845878
168.295573	52583.279570
169.303987	47918.050179
170.273228	94950.412186
171.286202	106895.949821
172.288396	41695.043011
173.260928	51590.204301
174.224079	71644.913978
175.264709	99777.716846
176.258604	65269.946237
177.282090	80510.985663
178.245295	401541.222222
179.270872	111348.236559
180.290329	63046.734767
181.270029	107351.154122
182.307911	49253.917563
183.329116	46411.942652
184.324670	29707.584229
185.329178	152381.860215
186.305335	39145.293907
187.297465	30660.311828
188.247213	50557.806452
189.301455	41807.064516
190.302712	35180.326165
191.318542	58251.946237
192.307740	28952.007168
193.284585	45862.297491
194.305684	45549.512545
195.324372	34311.888889
196.342246	41659.982079
197.341179	33713.340502
198.356968	25415.544803
199.363759	105068.519713
200.345869	34779.254480
201.323182	19406.268817
202.321527	15289.691756
203.340222	26808.462366
204.336529	18612.741935
205.328119	24629.756272
206.358112	21275.265233
207.270697	58640.548387
208.309007	28205.351254
209.293983	31163.308244
210.339505	26189.573477
211.358408	35012.602151
212.373875	60105.655914
213.372570	80548.609319
214.374966	32327.268817
215.352217	14394.193548
216.341530	9339.336918
217.345064	15660.756272
218.384206	14499.541219
219.299028	23081.677419
220.369086	16994.827957
221.351919	25207.179211
222.372591	22909.218638
223.335900	28677.491039
224.372034	23933.795699
225.380229	20218.053763
226.358302	13250.229391
227.403742	35806.577061
228.405783	42422.634409
229.397682	15338.580645
230.385395	8530.964158
231.397996	16534.365591
232.403467	17073.014337
233.358917	14132.759857
234.376509	9765.487455
235.313823	17940.752688
235.864044	22.996416
236.378067	18470.440860
237.372843	17894.451613
238.376508	21986.767025
239.413996	31274.405018
240.466688	30239.204301
241.386280	274722.555556
242.407621	76229.856631
243.404622	20717.971326
244.383408	7524.702509
245.383890	6639.964158
246.419354	13400.845878
247.403344	8591.888889
248.379909	7711.985663
249.335279	9597.179211
250.406192	10627.967742
251.328403	13258.681004
252.405652	12665.387097
253.397424	13696.802867
254.429726	11556.835125
255.478125	20892.000000
256.430237	89085.193548
257.433472	27606.150538
258.462370	29425.673835
259.402167	164653.322581
260.412346	37209.351254
261.409024	11716.949821
262.325499	12805.845878
263.381668	8414.634409
264.430355	10479.996416
265.371407	9986.956989
266.464758	11024.028674
267.323201	25615.408602
268.347976	10394.691756
269.349433	11643.014337
270.440508	13215.562724
271.417178	7372.634409
272.434911	6922.405018
273.428326	4948.225806
274.408111	4396.602151
275.407775	5187.426523
276.362138	8090.096774
277.400758	6819.616487
278.439090	7070.311828
279.399599	9120.906810
280.473709	9392.523297
281.304404	28845.207885
282.328974	12497.290323
283.385830	14647.820789
284.455122	57291.637993
285.449955	16542.218638
286.460962	4672.931900
287.457903	3404.931900
288.463883	3291.394265
289.450563	3445.992832
290.446679	3926.971326
291.411891	4091.767025
292.449563	5357.132616
293.414474	5490.125448
294.496504	7851.752688
295.444498	11584.774194
296.452514	5486.462366
297.401965	5070.741935
298.414360	4816.616487
299.406179	3545.265233
300.405993	3008.623656
301.448987	4096.928315
302.455612	3058.311828
303.439089	3077.007168
304.506755	3275.885305
305.457240	4902.835125
306.488462	3863.745520
307.405586	4445.824373
308.490721	5092.939068
309.440844	5144.491039
310.485026	4163.537634
311.424081	4451.648746
312.479042	8074.874552
313.458955	8366.641577
314.450221	3525.078853
315.400058	2264.283154
316.466047	4910.949821
317.375116	3186.602151
318.498490	2884.272401
319.481798	2389.612903
320.544660	2973.767025
321.531920	3331.512545
322.494686	5330.985663
323.506578	6219.483871
324.517701	4792.387097
325.322942	6461.272401
326.209443	22123.946237
327.255534	9910.896057
328.281625	4835.118280
329.283763	3111.734767
330.405415	2104.824373
331.393848	2184.602151
332.480031	2583.401434
333.458356	2237.215054
334.500637	2809.175627
335.527746	2532.039427
336.543169	3295.412186
337.465726	5807.566308
338.533450	5740.200717
339.202827	36542.215054
340.205220	65070.139785
341.267920	21017.232975
342.280533	8084.899642
343.327283	4239.612903
344.380112	2240.698925
345.345897	1812.827957
346.354927	1822.103943
347.427284	1500.071685
348.512924	2028.491039
349.496727	1612.247312
