# Supplementary material for: Development of a Python-based electron ionization mass spectrometry amino acid and peptide fragment prediction model
Source: PLoS One. 2024 Feb 16;19(2):e0297752. doi: 10.1371/journal.pone.0297752 (PMC10871511; doi:10.1371/journal.pone.0297752)
Supplement: S3 File — The included zip file contains text files with the data for the spectra used in the analysis discussed in this study. (ZIP) [file pone.0297752.s040.zip › Mass Spectra/20211006_ProOH.txt]

SPECTRUM - MS
20211006_ProOH.raw
+ c Full ms [60.00-350.00]
Scan #: 475-641
RT: 0.95-1.33
AV: 167
Data points: 293
Mass	Intensity
60.152966	494970.682635
60.938226	578584.095808
61.949664	219444.197605
62.944345	432109.359281
63.915419	905600.880240
64.958826	775535.461078
65.973342	1432134.269461
66.985341	6423527.604790
67.977123	50861814.526946
69.000321	34775396.634731
69.986156	360383101.149701
71.018750	22251300.275449
72.020075	1065376.101796
72.983390	2378934.772455
73.977928	3189159.389222
74.985255	474441.514970
75.993000	393292.125749
76.993183	1044738.173653
78.003720	523227.455090
79.012966	630899.035928
80.023620	418792.598802
81.037553	746781.682635
82.047602	839847.077844
83.053996	1329717.419162
84.059150	893612.616766
85.068195	1053626.820359
86.055332	767923.508982
87.016022	3824565.988024
88.030614	295890.365269
89.046120	168448.071856
90.070639	127652.239521
91.051545	806049.844311
92.065020	220630.598802
93.057705	444371.359281
94.058586	588770.335329
95.072250	1004262.754491
96.070367	1928961.628743
97.087891	1976108.994012
98.092099	1651257.167665
99.095792	661630.239521
100.065365	366357.526946
101.087016	317865.119760
102.091562	261084.604790
103.095073	179162.694611
104.082414	337546.179641
105.091441	556641.305389
106.135120	455584.497006
107.080554	4338270.407186
108.094543	927594.652695
109.124142	447618.988024
110.130303	408127.377246
111.135204	687708.646707
112.139867	767257.167665
113.152712	439255.000000
114.109971	968787.574850
115.106227	3848974.508982
116.005032	8026568.251497
117.119903	645483.257485
118.126788	191385.988024
119.137706	263199.796407
120.095301	577168.263473
121.134811	262680.461078
122.136899	207638.077844
123.171810	228132.449102
124.184847	151512.011976
125.192249	209490.059880
126.181376	178478.706587
127.192520	155774.041916
128.159610	168544.586826
129.163535	714958.125749
130.169121	172734.005988
131.139911	302422.508982
132.158926	142946.556886
133.171449	259754.988024
134.175788	174639.730539
135.185308	353538.520958
136.200005	230618.730539
137.214486	161702.017964
138.206903	156167.341317
139.231329	134210.544910
140.239638	126524.401198
141.238850	107263.682635
142.216933	69247.526946
143.225874	115466.946108
144.230459	57035.491018
145.214823	81697.508982
146.213161	83562.994012
147.201272	229285.652695
148.236142	123858.035928
149.148163	899555.047904
149.671692	116.724551
150.179684	160757.856287
151.217569	110365.838323
152.239214	95274.323353
153.252881	90726.179641
154.259332	150465.167665
155.254480	74364.784431
156.213804	70655.580838
157.231177	105150.317365
158.246692	43449.502994
159.239028	54664.431138
160.241389	44668.640719
161.251166	69970.095808
162.246217	49219.029940
163.241453	91815.562874
164.232849	79016.089820
165.254465	88830.610778
166.273735	79008.562874
167.258778	96434.365269
168.300944	90264.580838
169.300250	55405.245509
170.291718	42901.868263
171.308372	83089.964072
172.296335	36877.736527
173.288139	35767.197605
174.289398	33201.916168
175.299386	90269.820359
176.291956	50646.071856
177.305017	55939.341317
178.282102	95902.467066
179.278702	94392.940120
180.305890	60404.826347
181.275290	168286.904192
182.320816	74033.149701
183.333036	49538.928144
184.334955	33621.077844
185.329330	119886.335329
186.312811	43449.700599
187.295428	39741.419162
188.304351	37605.251497
189.302010	68328.425150
190.317369	58202.089820
191.313208	75253.419162
192.302903	43448.742515
193.291222	48024.287425
194.315877	83282.958084
195.328520	41278.766467
196.363706	51255.616766
197.368032	34893.712575
198.341136	23491.808383
199.360323	54262.802395
200.323862	32003.005988
201.322673	19951.946108
202.311737	27383.269461
203.324341	31023.682635
204.332142	23618.197605
205.324857	50232.401198
206.342549	34571.790419
207.282851	57764.089820
208.324114	31801.952096
209.337209	32355.101796
209.865540	13.874251
210.375219	45138.724551
211.366762	36429.191617
212.362200	29541.101796
213.377194	61308.437126
214.378070	24939.083832
215.328805	23862.712575
216.347954	20293.706587
217.340180	22652.952096
218.369870	23762.281437
219.245942	71487.179641
220.353177	31071.982036
221.373366	29273.443114
222.396672	34496.838323
223.342730	75118.568862
224.387070	43695.796407
225.381374	24117.377246
226.376326	18287.538922
227.410617	35032.101796
228.404502	38427.736527
229.393031	21829.275449
230.353099	25379.125749
231.282799	53996.161677
232.355840	28023.329341
233.374797	17279.682635
234.376044	19253.275449
235.376743	14624.592814
236.406878	21877.419162
237.407204	21029.071856
238.439773	38540.461078
239.438961	100356.293413
240.449370	31320.203593
241.421159	61428.461078
242.415875	27718.676647
243.412080	13366.161677
244.363556	11385.550898
245.391378	9647.149701
246.387549	17219.964072
247.396074	10596.754491
248.391632	14521.778443
249.392721	12561.670659
250.411424	14669.431138
251.397042	16031.281437
252.465958	21993.449102
253.408790	16679.437126
254.397581	22873.209581
255.463296	39094.485030
256.451506	102799.916168
257.452686	36074.125749
258.423946	14669.892216
259.409354	27283.934132
260.418927	14668.694611
261.424928	11641.616766
262.280919	35589.544910
263.371541	12717.958084
264.462323	15380.401198
265.431938	16917.143713
266.479191	30451.419162
267.468081	87625.329341
268.446746	23562.053892
269.396098	12113.658683
270.409395	9806.592814
271.385966	9211.766467
272.416350	6199.898204
273.442814	5779.245509
274.438186	6613.544910
275.451269	7546.646707
276.347329	21451.682635
277.393503	10086.604790
278.451640	11585.634731
279.440382	15476.455090
280.481304	15422.179641
281.342125	25756.820359
282.420731	21713.467066
283.454740	33473.682635
284.493396	60629.047904
285.465582	15265.431138
286.436809	5752.910180
287.482809	4240.790419
288.445252	5020.419162
289.487182	4436.347305
290.448340	5199.485030
291.456009	5334.568862
292.499057	9727.347305
293.503937	10465.778443
294.511606	27369.095808
295.508707	36382.347305
296.508715	12555.862275
297.467913	6200.083832
298.497513	6883.017964
299.459919	4590.089820
300.388726	3111.137725
301.456815	3823.622754
302.419692	4752.371257
303.464849	4033.634731
304.476788	4252.610778
305.483672	4963.191617
306.531597	5082.658683
307.448837	6519.598802
308.451761	9038.053892
309.518706	7804.598802
310.526519	6918.850299
311.509118	13796.958084
312.508012	19138.898204
313.471741	6564.461078
314.445569	3257.215569
315.409169	2961.940120
316.432757	3784.191617
317.513822	3376.982036
318.478644	3849.652695
319.454018	3174.119760
320.569827	9084.353293
321.445071	8576.323353
322.437115	26525.730539
323.523147	25703.000000
324.538839	16212.892216
325.448582	15973.437126
326.174441	130551.724551
327.198379	17925.622754
328.215989	10735.664671
328.766334	52.766467
329.303467	4389.604790
330.430314	3712.814371
331.458391	3455.964072
332.565942	5049.850299
333.584978	5141.179641
334.459713	6278.443114
335.423235	8016.640719
336.500703	13550.191617
337.515827	15896.191617
338.414444	25480.766467
339.181082	286589.395210
340.199581	521198.988024
341.224384	72739.473054
342.209398	32060.784431
343.246572	7208.000000
344.382308	2636.562874
345.422594	2596.718563
346.441070	2128.622754
347.495287	2666.377246
348.566667	3798.772455
349.613197	4600.748503
