# Supplementary material for: Development of a Python-based electron ionization mass spectrometry amino acid and peptide fragment prediction model
Source: PLoS One. 2024 Feb 16;19(2):e0297752. doi: 10.1371/journal.pone.0297752 (PMC10871511; doi:10.1371/journal.pone.0297752)
Supplement: S3 File — The included zip file contains text files with the data for the spectra used in the analysis discussed in this study. (ZIP) [file pone.0297752.s040.zip › Mass Spectra/20211006_TyrOH_ACN.txt]

SPECTRUM - MS
20211006_TyrOH_ACN.raw
+ c Full ms [60.00-350.00]
Scan #: 336-454
RT: 0.76-1.04
AV: 119
Data points: 295
Mass	Intensity
60.160904	670169.512605
60.903102	3489837.302521
61.928442	3109941.596639
62.925362	7671254.159664
63.961124	2788780.394958
64.946386	11736737.109244
65.999531	4090570.243697
67.072308	3051445.084034
67.768353	20575841.000000
68.988270	3013693.714286
70.012480	2168321.672269
71.017978	3274009.319328
72.025449	616597.773109
72.969232	2346101.058824
73.899597	26450795.621849
74.971596	7555541.941176
75.993191	1761134.201681
76.927297	72623336.991597
77.998802	14385997.865546
78.996670	22110589.579832
80.007739	6138513.815126
81.000750	4675359.941176
82.043415	1256686.268908
83.041527	2591950.504202
84.059723	1202384.025210
85.064919	1675268.722689
86.025468	818898.470588
87.015452	1272123.949580
88.007639	877228.546218
88.995494	5180881.319328
90.032241	5226796.168067
91.010645	37421191.226891
92.040881	4268839.781513
93.045347	1711092.058824
94.017005	4035698.184874
95.059823	1267382.226891
96.099283	677319.605042
97.105513	1343852.655462
98.092942	1176610.806723
99.107585	771754.151261
100.077102	518476.789916
101.058360	1378001.260504
102.064904	798958.252101
103.047509	957055.470588
104.034491	2850849.445378
105.033992	3506593.512605
106.063902	2790003.537815
106.908597	362414229.571429
108.076612	66632680.050420
109.093893	6264384.806723
109.597160	244.554622
110.125020	803233.000000
111.126812	1202984.638655
112.147165	1301599.369748
113.161289	737593.638655
114.109698	391308.831933
115.120544	524696.378151
116.078862	1642106.470588
117.082108	2505159.042017
118.086993	3559189.478992
119.077865	8318715.546218
120.078252	5043804.949580
121.104847	793251.000000
122.118209	281882.294118
123.106768	698036.462185
124.162737	217728.899160
125.184496	310704.705882
126.188021	202115.420168
126.690567	81.957983
127.196094	301716.369748
128.181762	292851.470588
129.141146	2319448.151261
130.140891	491390.705882
131.118965	1055017.008403
132.110536	811987.873950
133.108917	1957406.319328
134.108689	4723684.336134
135.122412	8944134.823529
136.118296	18535175.386555
137.151419	1955379.159664
138.185786	278945.310924
139.221812	187707.319328
140.231866	139704.134454
141.239596	208143.882353
142.212457	112633.798319
143.217537	173520.932773
144.180129	110929.302521
145.175334	179111.957983
146.153321	288008.495798
147.133299	1271350.823529
148.169624	243417.789916
149.158505	477879.932773
150.170313	132012.739496
151.190520	149577.655462
151.716614	86.504202
152.217220	138966.352941
153.250432	140886.924370
154.261898	133265.991597
155.269351	143109.873950
156.270576	61271.815126
157.241220	185863.092437
158.241703	68401.420168
159.225773	109981.647059
160.224435	71114.243697
161.208367	130478.873950
162.172600	243708.949580
163.150886	642213.512605
164.149391	741487.865546
165.134051	2065191.823529
166.191651	310988.722689
167.238952	124510.126050
168.277686	100527.386555
169.298269	110903.689076
170.278556	82322.336134
171.276139	168705.991597
172.264947	59448.579832
173.244207	51408.470588
174.219467	46155.168067
175.246403	85312.890756
176.254299	95671.512605
177.252723	192488.042017
178.230840	441834.235294
179.146357	703450.806723
179.954818	458190.243697
181.078582	23860376.159664
182.175189	8455933.613445
183.214981	980082.966387
184.240518	141430.537815
185.302029	243074.731092
186.285049	59459.168067
187.261831	36493.285714
188.237783	28190.823529
189.298694	42788.050420
190.287374	36281.739496
191.301005	78953.159664
192.247970	60217.201681
193.253189	71721.033613
194.311720	79494.663866
195.281992	71767.067227
196.332015	76985.907563
197.342321	76090.369748
198.328752	37799.117647
199.321968	130515.857143
200.303536	46813.512605
201.291963	23941.663866
202.270720	20342.579832
203.288381	28622.991597
204.266143	27037.815126
205.302869	35892.218487
206.325379	31589.504202
207.252571	91528.294118
208.301458	46299.537815
209.284757	51317.033613
210.342970	48072.126050
211.363587	64028.084034
212.344553	61107.689076
213.356284	123300.260504
214.335116	43152.991597
215.319990	20954.714286
216.322647	14272.882353
217.328609	22746.277311
218.345622	19095.957983
219.286886	42701.302521
220.351908	28085.008403
221.336929	38074.151261
222.368814	49196.966387
223.325130	47656.445378
224.387524	47048.630252
225.384790	50880.117647
226.352528	35204.067227
227.384925	66252.529412
228.383051	54594.605042
229.360184	19656.991597
230.342880	14354.092437
231.355839	16835.949580
232.349391	19443.563025
233.367052	18311.974790
234.347783	17687.789916
235.379254	22745.134454
236.396620	32422.025210
237.357866	32769.689076
238.363281	49511.537815
239.415320	216273.478992
240.440655	63904.789916
241.390714	204411.697479
242.391495	63042.949580
243.385402	21831.100840
244.370049	11401.302521
245.409795	11678.453782
246.396538	15869.873950
247.407088	16055.025210
248.381960	13450.823529
249.360051	18499.873950
250.411875	19036.109244
251.319531	24519.655462
252.369882	30314.823529
253.373271	38824.546218
254.411523	44464.176471
255.423201	91877.756303
256.412079	184953.470588
257.421392	51308.647059
258.430355	24897.596639
259.396777	97301.268908
260.405078	25856.025210
261.385313	15343.411765
262.316678	24417.596639
263.320663	37444.924370
264.416647	32235.680672
265.416693	35737.739496
266.470070	35979.352941
267.428356	164905.369748
268.421174	41065.260504
269.356192	22960.789916
270.434215	15067.268908
271.383329	9568.117647
272.388864	8254.689076
273.374207	6576.638655
274.343366	7326.235294
275.384032	9463.361345
276.343491	16092.058824
277.390826	12667.697479
278.436113	13564.075630
279.419672	14444.680672
280.462514	22982.327731
281.337575	51319.663866
282.407369	43338.134454
283.440417	70233.310924
284.443976	137889.966387
285.440066	35023.302521
286.412211	12291.537815
287.423929	12226.176471
288.226643	53684.109244
288.786621	4.924370
289.299420	14772.831933
290.370439	7805.151261
291.375493	8685.949580
292.428794	9782.008403
293.442006	11362.781513
294.495877	17562.966387
295.475653	23594.739496
296.432066	10908.092437
297.386938	8917.361345
298.445568	10310.109244
299.376016	8435.168067
300.360487	7011.789916
301.388932	5869.042017
302.382685	4405.100840
303.408643	5661.907563
304.503151	5736.638655
305.462039	7626.579832
306.500574	9507.478992
307.477588	9379.218487
308.488227	14120.941176
309.475928	14533.739496
310.488480	8258.210084
311.455493	6949.201681
312.499049	11923.411765
313.444019	14877.462185
314.430384	6019.722689
315.451255	4785.453782
316.505529	16435.176471
317.372605	7363.731092
318.416037	5901.613445
319.499205	4396.848739
320.514288	8022.882353
321.494682	9020.731092
322.467775	19752.831933
323.491939	16515.647059
324.498506	10573.117647
325.387769	12462.369748
326.178594	52730.294118
327.200572	16417.000000
328.231683	8744.462185
329.271174	5167.369748
330.261284	3506.184874
331.310848	5406.731092
331.853699	62.151261
332.415195	4643.277311
333.493146	5538.487395
334.568811	4889.991597
335.525106	6226.890756
336.490856	10777.058824
337.510386	12321.857143
338.503644	16529.386555
339.173931	118658.142857
340.171585	242344.554622
341.203952	42040.042017
342.227228	18056.991597
343.253625	6916.756303
344.403613	4064.848739
345.430921	2836.731092
346.447738	3138.361345
347.486441	2938.773109
348.527794	5028.302521
349.557847	6309.126050
