# Supplementary material for: Development of a Python-based electron ionization mass spectrometry amino acid and peptide fragment prediction model
Source: PLoS One. 2024 Feb 16;19(2):e0297752. doi: 10.1371/journal.pone.0297752 (PMC10871511; doi:10.1371/journal.pone.0297752)
Supplement: S3 File — The included zip file contains text files with the data for the spectra used in the analysis discussed in this study. (ZIP) [file pone.0297752.s040.zip › Mass Spectra/20211006_ValOH.txt]

SPECTRUM - MS
20211006_ValOH.raw
+ c Full ms [60.00-350.00]
Scan #: 389-631
RT: 0.81-1.33
AV: 243
Data points: 298
Mass	Intensity
60.156976	260606.102881
60.956727	232298.181070
61.956295	76658.707819
62.953726	98502.580247
63.906547	244660.868313
64.960863	172252.901235
65.976347	179927.176955
66.985521	554413.633745
67.978942	1506596.329218
68.993988	1755507.930041
70.006638	2951038.353909
71.016833	1213539.658436
71.978635	79162161.576132
73.042202	6191386.127572
73.960558	29301030.539095
74.970278	11943349.057613
75.982621	586079.810700
76.992440	388808.308642
78.010190	142362.320988
79.019258	212442.609053
80.032095	125213.300412
81.042849	395019.415638
82.034374	579519.045267
83.055143	841018.197531
84.039328	1039780.353909
85.053412	636717.292181
86.063552	206415.238683
87.055768	212442.954733
88.052061	56262.028807
89.063670	54781.658436
90.088334	40915.600823
91.068743	224534.020576
92.085104	63760.950617
93.076682	152008.662551
94.079701	142585.283951
95.090200	264406.312757
96.109418	228319.069959
97.110729	505316.127572
98.098363	451460.320988
99.110662	258241.806584
100.077168	342492.662551
101.073109	390748.654321
102.097221	259348.427984
103.103162	78459.456790
104.085522	143486.514403
105.096672	207732.296296
106.135417	130216.230453
107.082455	878990.534979
108.106953	244009.452675
108.616180	55.621399
109.137783	173630.860082
110.142123	160904.613169
111.140804	336689.156379
112.156485	314235.448560
113.176471	167056.283951
114.161550	65584.452675
115.138378	141903.259259
116.139537	104354.440329
117.135049	103254.423868
118.101190	289998.460905
118.622269	70.954733
119.152781	96174.008230
120.125993	106072.744856
121.154192	121197.353909
122.161994	78434.205761
123.188857	122267.481481
124.208569	70938.197531
124.721954	76.358025
125.225104	110298.629630
126.216285	78497.390947
127.218471	75656.621399
128.200887	82900.547325
129.176242	484102.925926
130.186985	73481.292181
131.172245	71393.362140
132.183048	50977.744856
133.185808	106562.032922
134.200444	68518.074074
135.205445	154881.152263
136.229765	85163.559671
137.244609	75097.868313
138.245685	63372.353909
139.260723	66173.925926
140.259703	51310.411523
141.263725	53564.238683
142.245194	32278.012346
143.255993	59931.156379
144.252914	22679.057613
145.240322	40567.934156
146.249909	37657.493827
147.217427	138432.995885
148.271209	70924.259259
149.153238	678677.283951
150.181665	95081.765432
151.231100	62611.345679
152.259864	47514.720165
153.281245	43955.551440
154.289054	39905.349794
155.292258	34639.086420
156.279520	24985.596708
157.275296	61322.296296
158.269384	19700.069959
159.264296	25013.004115
160.270534	25909.057613
161.281792	35540.069959
162.291198	21297.905350
163.271492	41842.341564
164.281099	28792.164609
165.278587	47425.102881
166.308703	40668.148148
167.259848	64172.333333
168.327003	33148.489712
169.332713	23186.452675
170.316463	20088.654321
171.321908	48152.703704
172.330094	17806.699588
173.297362	27462.148148
173.799927	13.674897
174.311938	24008.000000
175.291515	115398.967078
176.298335	33068.407407
177.322438	32501.004115
178.286763	63231.176955
179.292890	39565.946502
180.319515	30748.053498
181.300947	43187.637860
182.348319	24225.074074
183.348793	23794.004115
184.371761	12826.773663
185.352963	72976.300412
186.348354	17483.921811
187.339867	14545.572016
188.329362	22386.744856
189.324136	36770.382716
190.324255	70304.526749
191.335398	42793.222222
192.346255	20439.938272
193.279841	27321.600823
194.335585	24423.946502
195.357175	16766.769547
196.384495	21424.028807
197.382343	15787.094650
198.380399	10523.695473
199.389250	30116.440329
200.368320	16548.930041
201.346038	10097.946502
202.315143	12906.337449
203.348639	16300.333333
204.363847	14104.909465
205.325813	35889.201646
206.364675	19288.650206
207.287930	40419.514403
208.332866	18319.868313
209.330986	18000.185185
210.380709	14423.728395
211.393970	14568.432099
212.391260	12535.176955
213.389884	29676.098765
214.396965	13602.609053
215.337268	15403.711934
216.347166	10896.950617
217.359881	11245.786008
217.891907	12.851852
218.395945	9212.810700
219.331174	18688.098765
220.388780	16209.049383
221.375501	20375.637860
222.395670	18617.481481
223.333468	52098.827160
224.384115	22064.522634
225.410016	11970.205761
226.389705	9987.650206
227.408024	15540.028807
228.413148	28916.144033
229.379093	13959.971193
230.359065	12146.493827
231.385929	9383.572016
232.376727	9997.448560
233.409648	8001.580247
234.394470	9461.724280
235.391401	8544.641975
236.427234	11414.481481
237.415737	9534.699588
238.463289	12080.028807
239.462598	31832.950617
240.455153	11349.074074
241.414064	33617.637860
242.424048	18792.502058
243.410807	8596.839506
244.397248	6910.259259
245.415154	5872.703704
246.401638	7091.370370
247.428666	5371.539095
248.403629	6292.909465
249.399327	7068.728395
250.435518	6073.164609
251.349442	6755.016461
252.420442	9093.909465
253.441915	7892.790123
254.439309	6796.028807
255.477634	11077.921811
256.463354	59215.152263
257.459926	23299.082305
258.441467	8632.131687
259.438969	18056.497942
260.462264	7365.609053
261.457086	5554.991770
262.356456	7546.057613
263.414672	4160.246914
264.451889	4882.226337
265.413203	5983.621399
266.505153	8149.152263
267.390447	21301.065844
268.394099	7302.679012
269.359640	8554.407407
270.393448	5556.465021
271.419838	4671.115226
272.449643	3334.423868
273.479694	3142.559671
274.450841	3165.465021
275.463428	3436.629630
276.418713	4354.695473
277.448111	3578.098765
278.471415	4327.061728
279.421589	10064.609053
280.532957	7497.551440
281.336975	17528.074074
282.392915	8145.625514
283.398973	8788.695473
284.481004	13501.308642
285.488723	5256.057613
286.459533	2357.921811
287.446736	2015.353909
288.435195	2337.670782
289.514792	2118.584362
290.500652	2491.345679
291.508369	2318.300412
292.514685	3442.000000
293.493317	4645.646091
294.513818	6304.621399
295.472109	8654.419753
296.446774	3873.683128
297.442317	2735.847737
298.503784	4838.502058
299.436178	2633.728395
300.456481	1836.423868
301.478047	1665.831276
302.475417	1984.131687
303.545334	1808.794239
304.508220	2256.489712
305.496843	2319.222222
306.553749	2317.843621
307.491717	2096.576132
308.514796	3087.057613
309.481233	2985.600823
310.502177	2077.337449
311.453811	2902.041152
312.500831	2796.851852
313.444021	2026.753086
314.491825	1470.884774
315.492238	1293.921811
316.555196	1770.954733
317.541261	1834.888889
318.531957	1437.185185
319.456416	1854.238683
320.509724	2429.625514
321.563249	2036.181070
322.467729	4453.427984
323.499660	4151.514403
324.531807	3274.584362
325.362937	3810.053498
326.229432	15948.637860
327.272487	6260.123457
328.328185	3413.691358
329.358938	2005.234568
330.392290	1503.460905
331.429156	1729.905350
332.596040	1676.181070
333.573411	1472.086420
334.492880	1644.691358
335.061391	942.057613
335.737452	1772.736626
336.610299	2295.485597
337.537946	3252.650206
338.419336	4014.230453
339.205349	31894.358025
340.217018	54362.950617
341.247835	14178.592593
342.255234	5997.699588
343.304465	2847.456790
343.928699	57.942387
344.455669	1400.448560
345.429373	1122.403292
345.940247	45.962963
346.489373	1259.637860
347.431052	906.773663
348.508010	1296.843621
349.543939	1708.222222
