# Supplementary material for: Development of a Python-based electron ionization mass spectrometry amino acid and peptide fragment prediction model
Source: PLoS One. 2024 Feb 16;19(2):e0297752. doi: 10.1371/journal.pone.0297752 (PMC10871511; doi:10.1371/journal.pone.0297752)
Supplement: S3 File — The included zip file contains text files with the data for the spectra used in the analysis discussed in this study. (ZIP) [file pone.0297752.s040.zip › Mass Spectra/20211013_LeuOH_ACN.txt]

SPECTRUM - MS
20211013_LeuOH_ACN.raw
+ c Full ms [60.00-350.00]
Scan #: 471-631
RT: 0.96-1.33
AV: 161
Data points: 294
Mass	Intensity
60.170436	801250.602484
60.958832	696651.378882
61.973430	120098.832298
62.972242	163215.894410
63.912287	448146.031056
64.975796	399312.956522
66.005123	396256.322981
67.000777	1831986.726708
68.021500	2096288.416149
69.018970	6777155.770186
70.020641	6117414.732919
71.031777	3709015.310559
72.049423	778708.627329
73.011029	3505805.074534
73.964110	36193864.937888
74.999901	5862485.770186
76.015527	487348.354037
77.015201	445571.931677
78.029911	196757.919255
79.044157	554029.602484
80.070921	434527.875776
81.064343	2293033.795031
82.091820	1262427.136646
83.091152	2583963.596273
84.090367	2759441.503106
85.127319	1552716.378882
86.073575	85918663.173913
87.111537	5995210.279503
88.075489	889877.925466
89.081617	304714.254658
90.115056	63743.111801
91.083426	548976.863354
92.114174	171302.819876
93.105293	527182.881988
94.124850	372820.024845
95.121032	1192595.714286
96.136294	923872.037267
97.146259	1874906.956522
98.130109	2330344.173913
99.124026	1250639.024845
100.117409	454800.391304
101.125128	503045.229814
102.133896	195785.801242
103.133176	120841.372671
104.127988	174310.049689
105.128860	457573.645963
106.165526	142299.012422
107.153259	429253.142857
108.157585	271991.770186
109.174323	648418.739130
110.191576	457870.906832
111.186689	1065731.981366
112.193201	1040858.062112
113.204466	518956.496894
114.173497	357329.347826
115.177493	365332.695652
116.169627	435792.509317
117.184769	137135.633540
118.220476	75213.316770
119.199755	224430.217391
120.133903	522526.993789
121.203336	431989.826087
122.198723	232242.832298
123.222215	473349.689441
124.240449	242225.981366
125.248262	375550.434783
126.242169	243946.608696
127.255771	261691.310559
128.248998	188555.652174
129.212319	1442575.242236
130.228568	214965.875776
131.194935	329172.745342
132.191217	425086.913043
133.248456	198766.795031
134.264756	128002.639752
135.264502	295307.428571
136.280066	344958.944099
137.281261	405333.236025
138.276245	216880.428571
139.287496	202723.540373
140.301796	154158.279503
141.307159	132779.031056
142.283441	76976.633540
143.295441	169780.900621
144.294426	54639.571429
145.291303	93673.037267
146.283859	71241.043478
147.268566	294348.782609
148.310388	109400.043478
149.243109	638109.211180
150.268910	151323.813665
151.299333	159013.273292
152.311552	158460.770186
153.332666	123053.068323
154.326478	178241.782609
155.349878	109539.316770
156.348279	44837.080745
157.336403	164735.701863
158.339428	51145.850932
159.331272	51052.739130
160.328890	40125.478261
160.844971	21.931677
161.351367	96153.981366
162.342968	54258.273292
163.344478	123623.987578
164.351452	70608.130435
165.336011	156891.453416
166.360436	127513.192547
167.333530	156993.950311
168.381798	125083.745342
169.399205	76040.472050
170.370554	52088.981366
171.387547	183619.124224
172.386680	48106.503106
173.386450	54001.913043
174.386026	36746.993789
175.376938	125570.024845
176.353488	79789.142857
177.376847	110605.434783
178.332293	257935.391304
179.368817	109251.919255
180.395028	93534.397516
181.372998	102971.304348
182.418141	83026.577640
183.430461	64054.850932
184.450723	32312.198758
185.411135	266846.440994
186.418283	53278.385093
187.383270	47777.062112
188.407087	26439.981366
189.415411	69726.273292
190.416474	58712.136646
191.415353	114695.583851
192.433611	75740.130435
193.406983	64300.913043
194.441129	73991.068323
195.440190	52720.763975
196.461236	77406.124224
197.450749	48473.440994
198.457878	23437.447205
199.451256	125209.242236
200.436971	43980.254658
201.405007	33291.416149
202.415677	22546.577640
203.425228	57932.453416
204.459537	30871.621118
205.448778	52478.881988
206.456753	34895.242236
207.399812	64142.739130
207.903595	4.354037
208.454254	52242.043478
209.445103	43975.155280
210.467575	57816.136646
211.483745	49925.434783
212.467303	34952.360248
213.485823	133979.192547
214.472658	40805.447205
215.458073	32838.304348
216.449209	20636.695652
217.433646	41546.931677
218.483874	33566.732919
219.338602	93372.136646
220.449997	33333.080745
221.468571	38328.590062
222.491209	48841.198758
223.458024	55956.819876
224.521786	62801.347826
225.508159	32832.552795
226.492298	20745.310559
227.508916	59337.111801
228.517297	97244.701863
229.510911	51466.751553
230.454374	23221.552795
231.499869	32502.937888
232.499862	22290.645963
233.397173	34574.664596
234.469903	20496.838509
235.361984	45564.527950
236.506520	67908.503106
237.529927	35973.670807
238.520849	46313.229814
239.541067	78203.515528
240.549752	28392.142857
241.512703	91613.304348
242.530266	79462.962733
243.531875	36808.832298
244.489389	15945.192547
245.506003	14611.795031
246.510808	17961.795031
247.545967	16720.490683
248.518009	16100.813665
249.506775	15687.627329
250.554297	23413.881988
251.522741	21224.714286
252.542125	33701.863354
253.541380	24289.888199
254.515508	29758.316770
255.564765	47147.819876
256.561565	174822.447205
257.569923	56906.372671
258.554807	19848.031056
259.537057	48926.745342
260.544317	22005.093168
261.569430	21916.031056
262.412089	36723.360248
263.480743	14259.118012
264.556263	28077.223602
265.551878	21564.931677
266.638069	36607.534161
267.546257	64072.633540
268.525047	21241.434783
269.527518	17231.776398
270.556808	25086.788820
271.557907	16634.167702
272.544935	11079.416149
273.576020	16692.559006
274.586731	12310.602484
275.561149	17138.732919
276.449200	26586.385093
277.556406	12552.223602
278.617400	15213.062112
279.552501	24917.260870
280.595786	26971.236025
281.509506	29413.850932
282.542252	21169.118012
283.577730	29370.000000
284.596977	69594.751553
285.590612	22721.031056
286.608491	9147.155280
287.599379	6319.571429
288.563329	7587.335404
289.597536	7682.546584
290.119751	5.055901
290.630727	8188.490683
291.645590	7065.037267
292.625094	12725.018634
293.596936	20027.024845
294.609533	31433.472050
295.599566	32422.881988
296.586548	13572.937888
297.606950	9829.304348
298.624995	7920.478261
299.603460	10071.496894
300.617571	7318.919255
301.619280	12561.695652
302.579869	8617.944099
303.618774	6268.304348
304.646032	7232.993789
305.574884	8743.962733
306.629877	9161.745342
307.525885	12717.869565
308.556291	15234.732919
309.647419	9803.621118
310.635918	6937.975155
311.616572	13478.782609
312.604147	18950.310559
313.612515	9314.093168
314.627944	4754.062112
315.639115	3747.279503
316.701261	4391.242236
317.632850	3893.465839
318.622250	5175.832298
319.656940	4767.975155
320.684061	9638.975155
321.638325	11466.720497
322.605678	29172.621118
323.641434	26099.409938
324.677052	16957.956522
325.633592	17581.925466
326.315088	125283.527950
327.389559	20570.167702
328.434030	15057.093168
329.453721	6229.273292
330.497761	3734.993789
331.238950	2624.801242
331.766940	3367.732919
332.694264	5801.739130
333.682114	5775.527950
334.692781	8190.360248
335.672325	8653.204969
336.649495	13693.596273
337.608795	20091.925466
338.475184	25932.689441
339.302276	308857.397516
340.321397	575315.968944
341.402810	87395.298137
342.379986	36274.192547
343.453433	6862.198758
344.530129	3300.149068
345.577923	2775.043478
346.655630	3140.714286
347.695953	2668.378882
348.742998	5093.490683
349.684403	5112.683230
