# Supplementary material for: Development of a Python-based electron ionization mass spectrometry amino acid and peptide fragment prediction model
Source: PLoS One. 2024 Feb 16;19(2):e0297752. doi: 10.1371/journal.pone.0297752 (PMC10871511; doi:10.1371/journal.pone.0297752)
Supplement: S3 File — The included zip file contains text files with the data for the spectra used in the analysis discussed in this study. (ZIP) [file pone.0297752.s040.zip › Mass Spectra/20211013_ThrOH_ACN.txt]

SPECTRUM - MS
20211013_ThrOH_ACN.raw
+ c Full ms [60.00-350.00]
Scan #: 485-643
RT: 0.98-1.33
AV: 159
Data points: 296
Mass	Intensity
60.171858	1177029.792453
60.958832	401001.698113
61.967025	79376.849057
62.963678	141367.597484
63.889742	590542.955975
64.965145	201597.503145
65.976039	257124.635220
66.995291	678182.528302
68.002228	822968.691824
68.981138	2746729.264151
70.020030	1365152.867925
71.024745	1915140.578616
72.006837	2206723.723270
73.009432	1990494.471698
73.996878	37900809.647799
74.983516	87941475.773585
76.006812	3455762.515723
76.999957	849586.836478
78.022256	239211.679245
79.030184	364394.088050
80.047352	248596.547170
81.057343	682667.182390
82.078287	745532.201258
83.067778	2422384.610063
84.047515	3899242.402516
85.079178	1100081.968553
86.069242	483366.232704
87.042649	613634.893082
88.052579	184138.823899
89.056045	166133.371069
90.078189	61723.748428
91.061166	757023.496855
92.088223	160748.974843
93.084967	260111.138365
94.093897	213900.176101
95.106472	511967.371069
96.120692	429698.547170
97.131525	951281.540881
98.111387	1598480.440252
99.125171	473487.830189
100.097491	453528.056604
101.086753	1833814.616352
102.096566	787261.176101
103.134459	239719.377358
104.065840	2961130.345912
105.115563	648815.930818
106.141707	176592.352201
107.122653	417079.012579
108.122366	260328.509434
109.155184	322907.251572
110.164225	262556.993711
111.166271	601439.660377
112.169073	726164.685535
113.187371	289386.106918
114.177953	121118.452830
115.150079	256460.761006
116.155757	335257.842767
117.173202	163708.559748
118.175260	179934.672956
119.173252	205996.496855
120.070895	2218773.446541
121.165315	295923.301887
122.171584	168762.622642
123.199147	190637.817610
124.216838	128561.358491
125.223797	199944.320755
126.216335	193044.993711
127.218096	153666.025157
128.211393	170314.352201
129.189139	929154.100629
130.187948	228642.440252
131.164073	308057.113208
132.203455	75630.150943
133.214596	175644.213836
134.232108	82955.987421
135.237654	177688.698113
136.257630	103741.339623
137.257568	122999.138365
138.251210	114521.974843
139.263742	124871.125786
140.276511	104797.138365
141.274497	92210.062893
142.260979	59137.943396
143.267541	96128.905660
144.260076	48548.522013
145.268158	66314.937107
146.262853	61647.968553
147.257522	220859.396226
148.272454	66890.270440
149.235528	185531.918239
150.236447	108448.893082
151.244340	142162.106918
152.259847	148819.855346
153.294654	89744.194969
154.316762	147461.899371
155.320062	68716.779874
156.307568	39140.194969
157.302000	99532.811321
158.297300	38905.779874
159.291958	45759.220126
160.291385	44062.477987
161.309806	93596.597484
162.308806	47616.132075
163.297674	90476.553459
164.304951	60869.251572
165.291719	168031.968553
166.308581	121627.062893
167.322041	77463.283019
168.359184	94260.452830
169.355897	50961.597484
170.350393	36896.327044
171.352974	86315.849057
172.347238	33401.509434
173.343033	38753.044025
174.327037	52559.264151
175.326025	179315.389937
176.300254	194036.213836
177.302982	148800.566038
178.288485	717324.647799
179.317073	166615.823899
180.353482	68702.037736
181.327037	68075.025157
182.381282	63995.534591
183.393691	44402.044025
184.390203	31153.238994
185.385498	131759.509434
186.374609	32987.289308
187.346315	28903.993711
188.365548	24424.081761
188.869019	22.968553
189.377107	55539.503145
190.378747	77644.364780
191.369934	85669.735849
192.370329	39485.729560
193.334381	46886.874214
194.381072	48999.446541
195.383273	37749.974843
196.396757	71264.591195
197.400848	34939.591195
198.397193	21564.389937
199.412515	58538.647799
200.377267	28718.094340
201.367794	18056.245283
202.379787	18355.911950
203.374719	30139.641509
204.401932	20634.037736
205.404279	32106.182390
206.414651	32366.377358
207.345823	66991.465409
208.375265	35927.270440
209.375606	37410.761006
209.878204	15.245283
210.427490	53551.641509
211.425243	37369.503145
212.428573	29324.949686
213.445300	66995.528302
214.433688	21001.974843
215.425111	14840.955975
216.423809	11996.911950
217.381524	22914.867925
218.446115	22461.534591
219.291173	87787.364780
220.399641	23963.157233
221.420766	28679.874214
222.445095	40227.421384
223.418794	34952.924528
224.465546	43758.119497
225.444255	23873.320755
226.449473	15547.767296
227.468151	33090.383648
228.474394	39212.132075
229.464666	16230.779874
230.402551	14281.358491
231.439133	14655.811321
231.967316	7.238994
232.477605	24998.716981
233.362113	24396.157233
234.459328	15415.503145
235.328034	31381.672956
236.447500	24551.433962
237.465708	20967.459119
238.495285	43224.119497
239.518847	74567.591195
240.526325	21384.610063
241.447026	72758.930818
242.494535	30912.018868
243.473194	11077.132075
244.452816	9439.484277
245.474909	7747.251572
246.494069	18573.622642
247.501568	11804.371069
248.480636	11456.119497
249.435108	12126.490566
250.455722	12900.836478
251.436758	17088.081761
252.483605	24223.792453
253.477540	15028.477987
254.461413	20797.905660
255.534065	31140.138365
256.524780	84092.100629
257.509967	20788.081761
258.515397	10382.773585
259.509932	29452.987421
260.527570	16317.371069
261.589107	11347.276730
262.354550	35921.849057
263.420292	11848.471698
264.525101	12898.094340
265.489000	15491.761006
266.536297	35039.572327
267.521933	75882.893082
268.490432	21401.415094
269.443593	12447.691824
270.499400	9055.459119
271.478843	6350.672956
272.502025	4749.477987
273.540587	4548.327044
274.525319	5565.194969
275.556604	6242.364780
276.387624	22923.025157
276.891357	17.069182
277.482365	8616.433962
278.509703	9206.081761
279.523102	11755.176101
280.579191	15929.584906
281.414650	30866.666667
282.475364	19522.276730
283.532909	26490.786164
284.547564	68018.628931
285.557371	16820.308176
286.535733	5264.547170
287.527689	3979.006289
288.507684	4218.031447
289.505363	3759.345912
290.481907	4770.157233
291.525171	4721.283019
292.572805	7983.094340
293.596595	10426.238994
294.595630	30887.918239
295.587320	38544.647799
296.585954	14094.025157
297.518280	6465.440252
298.567652	3876.691824
299.507036	2640.440252
300.510961	2877.503145
301.522630	3135.742138
302.521170	4251.006289
303.549542	4188.987421
304.602613	5414.314465
305.589242	4626.748428
306.627322	5358.735849
307.547460	6534.132075
308.535998	8642.584906
309.591440	6733.012579
310.565463	5807.660377
311.561079	13709.421384
312.589112	19106.301887
313.562524	6509.295597
314.538712	2507.628931
315.471154	2927.402516
316.512003	2784.786164
317.519342	2810.276730
318.527221	3626.591195
319.582502	2896.735849
320.577259	8213.163522
321.548502	8726.616352
322.552736	30228.207547
323.596376	30417.025157
324.628214	17173.132075
325.521955	14914.119497
326.279276	154707.075472
327.287923	21085.006289
328.296725	11397.238994
329.344315	4547.729560
330.505948	3339.566038
331.546282	2320.836478
332.069153	8.484277
332.594600	5704.849057
333.689885	5187.691824
334.758358	6711.050314
335.678256	7545.415094
336.640114	11526.276730
337.612721	18055.194969
338.480121	23927.962264
339.274660	378170.540881
340.289368	688347.094340
341.317294	90942.452830
342.299619	38429.861635
343.323012	7179.132075
344.407151	2379.188679
345.448458	2449.572327
346.492902	2213.446541
347.468708	1506.452830
348.562288	4655.333333
349.140259	33.025157
349.642014	4265.358491
