# Supplementary material for: Development of a Python-based electron ionization mass spectrometry amino acid and peptide fragment prediction model
Source: PLoS One. 2024 Feb 16;19(2):e0297752. doi: 10.1371/journal.pone.0297752 (PMC10871511; doi:10.1371/journal.pone.0297752)
Supplement: S3 File — The included zip file contains text files with the data for the spectra used in the analysis discussed in this study. (ZIP) [file pone.0297752.s040.zip › Mass Spectra/20211117_CAOH_Acet.txt]

SPECTRUM - MS
20211117_CAOH_Acet.raw
+ c Full ms [60.00-350.00]
Scan #: 305-515
RT: 0.81-1.32
AV: 211
Data points: 303
Mass	Intensity
60.224805	5745612.815166
61.027045	5202151.563981
62.025285	751526.071090
63.033810	938671.753555
64.017890	671648.336493
65.050449	1234100.511848
66.034540	1917845.962085
67.057404	5839095.592417
68.035572	1350855.398104
68.982228	148604410.843602
70.087479	12243882.483412
71.118551	11487272.028436
72.040283	1270586.753555
73.040992	106274049.165877
74.108310	13102095.445498
75.097579	5306089.251185
76.104577	1589836.635071
77.105169	2537983.265403
78.061089	4021875.426540
79.117148	1784825.995261
80.142863	1161562.516588
81.141641	4036087.085308
82.164979	3803874.919431
83.160308	7712534.232227
84.179679	4730875.947867
85.161931	11209249.293839
86.156189	9662624.322275
87.156434	36917905.890995
88.176719	4906487.208531
89.157969	3580520.123223
90.169323	873703.857820
91.160224	2236360.412322
92.181498	1034439.971564
93.190426	1503388.056872
94.180664	2684841.469194
95.128567	13323458.436019
96.208658	4927258.649289
97.164727	15865244.492891
98.221761	4503259.109005
99.218313	5844168.388626
100.241657	3387569.199052
101.213930	34778283.018957
102.228560	5187337.445498
103.201097	5247917.118483
104.187745	1454426.213270
105.189018	2357683.127962
106.232473	945090.151659
107.210758	3190563.677725
108.257170	1593190.213270
109.245289	2244823.905213
110.249891	2267362.317536
111.251796	4200652.971564
112.275138	2566051.872038
113.276563	3802845.976303
114.221517	4865848.701422
115.265916	28108073.582938
116.291975	4238006.729858
117.252797	4153652.540284
118.241961	2254825.540284
119.221753	5946685.052133
120.249150	1830144.739336
121.264369	3863291.473934
122.296637	1035185.165877
123.288896	1752305.194313
124.308514	1314914.890995
125.299699	3860278.104265
126.280043	3883567.502370
127.290306	2378532.454976
128.314468	3726634.663507
129.323132	72779430.687204
130.341637	10221835.274882
131.321462	5738792.227488
132.312347	2089666.521327
133.294112	17580026.374408
134.264178	3411825.175355
135.294970	2156250.739336
136.334179	706149.620853
137.347317	1167779.336493
138.335228	1014116.644550
139.342519	1852033.445498
140.326567	4354415.687204
141.289047	2006027.146919
142.311635	680441.312796
143.333772	1145944.843602
144.351428	559331.720379
145.328048	2075513.232227
146.346374	1098237.279621
147.328514	9899096.151659
148.316245	1962267.327014
149.322673	1916068.137441
150.356911	635852.620853
151.369106	1302534.582938
152.363185	1909572.161137
153.391546	1134611.843602
154.379183	2479460.857820
155.334322	1698729.597156
156.353338	2015680.421801
157.406170	53219324.758294
158.435387	8056592.919431
159.410112	3626651.938389
160.417117	875649.592417
161.385375	6603516.355450
162.371710	1545502.260664
163.345052	1989157.099526
164.375867	858905.402844
165.369027	3990319.810427
166.394717	2120949.113744
167.398222	2505734.758294
168.426921	2094047.620853
169.322884	1038260.597156
170.372484	393541.706161
171.428820	1004398.549763
172.445271	309353.521327
173.410696	764250.725118
174.425198	564878.549763
175.413724	3549196.654028
176.402670	1216492.985782
177.355240	2608811.151659
178.395192	2345421.308057
179.348671	2880105.625592
180.385972	967097.000000
181.392781	1168462.469194
181.937256	203.507109
182.442068	1288315.710900
183.337627	791608.222749
184.399983	265383.582938
184.909607	130.549763
185.468568	1181399.184834
186.472897	334676.611374
187.438046	596571.142180
188.458905	461338.507109
189.446715	7198068.838863
190.462461	1660323.805687
191.393091	2869450.933649
192.416122	874014.962085
193.356212	5074328.327014
193.865692	382.900474
194.389339	1332785.620853
195.397215	973562.037915
196.464656	1392502.279621
197.339497	804842.213270
198.414889	246307.668246
199.482334	647732.099526
200.484083	295706.018957
201.460047	427364.635071
202.476501	509068.966825
203.474211	7660610.502370
204.488242	1764220.071090
205.437073	2171775.668246
206.464492	673907.497630
207.396379	3850579.298578
208.415767	955326.976303
209.417432	707693.255924
210.474739	265543.924171
211.465453	301343.203791
212.499295	215836.056872
213.008568	306.080569
213.534708	802288.383886
214.477545	1380464.758294
215.477204	482954.777251
216.506752	192087.734597
217.496015	1069805.805687
218.512348	371816.573460
219.449858	934512.748815
220.484344	366931.867299
221.444682	2162227.175355
222.472442	647811.526066
223.417699	1025282.222749
223.938807	119.061611
224.472156	361011.180095
225.464149	364792.383886
225.984070	45.545024
226.492523	228301.734597
227.032877	251.611374
227.551779	442782.815166
228.540710	407023.876777
229.523461	495453.336493
230.504357	546870.616114
231.536807	13826163.824645
232.546820	3152104.151659
233.531407	1694733.426540
234.518602	457932.601896
235.455581	1448397.962085
236.484630	443852.606635
237.423770	819952.701422
238.456509	260630.919431
239.463070	455977.862559
240.501030	162341.132701
241.575280	503393.355450
242.592875	207009.421801
243.537183	581135.175355
244.525092	1487859.071090
245.536752	413086.900474
246.563088	132259.052133
247.487073	330977.094787
248.532033	221721.232227
249.474461	2073368.753555
250.491999	613941.824645
251.435205	1318934.336493
252.464365	406714.227488
253.429168	938815.255924
254.452611	276275.857820
255.509965	277891.919431
256.102771	889.213270
256.635418	676021.516588
257.627155	251804.928910
258.636175	123323.473934
259.602915	878377.611374
260.610177	265956.222749
261.559120	329420.601896
262.061096	11.393365
262.577468	195968.450237
263.515402	1546960.516588
264.547527	573484.203791
265.468099	1375509.298578
266.487572	447718.483412
267.454592	1528001.061611
268.464372	423083.729858
269.483680	300606.132701
270.569252	141967.649289
271.563461	96551.753555
272.612124	54367.090047
273.623181	95224.146919
274.634994	70668.066351
275.562637	186316.938389
276.095825	62.222749
276.604544	180911.066351
277.558648	2032600.834123
278.570638	635497.317536
279.517840	1000062.369668
280.543491	335960.492891
281.486596	1031630.360190
282.506625	331595.502370
283.520269	262986.251185
283.661262	1020.042654
284.673622	627293.597156
285.663160	183706.853081
286.655786	63483.796209
287.646154	91194.085308
288.644288	76061.725118
289.588434	156061.189573
290.598610	191717.943128
291.557835	2458470.383886
292.572569	746176.189573
293.538904	638220.691943
294.565851	215027.355450
295.507756	645098.635071
296.518804	210126.118483
297.495090	304541.175355
298.518070	108086.312796
299.521940	82462.037915
300.568878	40802.322275
301.577211	57460.834123
302.599157	48807.928910
303.618275	84595.412322
304.679397	125830.194313
305.614754	1549092.635071
306.629327	494020.161137
307.586195	474826.715640
308.598149	179746.582938
309.525143	597717.469194
310.031799	39.090047
310.535416	202230.094787
311.503918	219431.421801
312.556396	86089.255924
313.541040	70869.606635
314.571132	32854.118483
315.585579	37944.293839
316.648776	43321.151659
317.628162	83157.691943
318.682814	103259.649289
319.631980	872934.056872
320.634603	326579.033175
321.602361	263175.734597
322.625343	114625.720379
323.554539	422203.691943
324.561860	153093.047393
325.516614	222815.924171
326.531452	99251.763033
327.507457	114690.165877
328.522059	48914.791469
329.561988	51284.943128
330.105652	46.601896
330.617104	36406.483412
331.636156	43182.530806
332.711166	58278.744076
333.672591	247800.071090
334.705405	137792.895735
335.646194	337902.606635
336.657312	246857.255924
337.569545	2099300.857820
338.576652	736630.426540
339.550359	591309.701422
340.561275	230025.800948
341.543095	182996.241706
342.548525	63085.374408
343.563066	44634.573460
344.648327	28709.625592
345.678871	27382.663507
346.738070	23168.227488
347.686587	46846.630332
348.730252	38855.402844
349.609966	126884.255924
