# Supplementary material for: Development of a Python-based electron ionization mass spectrometry amino acid and peptide fragment prediction model
Source: PLoS One. 2024 Feb 16;19(2):e0297752. doi: 10.1371/journal.pone.0297752 (PMC10871511; doi:10.1371/journal.pone.0297752)
Supplement: S3 File — The included zip file contains text files with the data for the spectra used in the analysis discussed in this study. (ZIP) [file pone.0297752.s040.zip › Mass Spectra/20211117_HAOH_Acet.txt]

SPECTRUM - MS
20211117_HAOH_Acet.raw
+ c Full ms [60.00-350.00]
Scan #: 189-474
RT: 0.50-1.19
AV: 286
Data points: 302
Mass	Intensity
60.225068	7128724.993007
61.033349	6288437.814685
62.056783	718040.769231
63.042394	1406650.073427
64.035376	917262.066434
65.058420	2213920.853147
66.060235	2780900.146853
67.071863	7596151.513986
68.043734	2584327.430070
68.979581	183585964.755245
70.086655	16015386.076923
71.120491	15807017.360140
72.104024	5617841.062937
73.061470	133512096.783217
74.114688	16634415.692308
75.109031	6186335.562937
76.127186	1457686.300699
77.112389	3741697.622378
78.079033	5151280.671329
79.132523	3003095.426573
80.139443	2195304.409091
81.101372	27340759.496503
82.142333	29395022.104895
83.168787	10539580.989510
84.185628	5386225.636364
85.170561	13886532.479021
86.169047	10972754.769231
87.170736	45641982.433566
88.186387	6592666.318182
89.168760	5510069.286713
90.177793	1185620.307692
91.173606	3604575.583916
92.192171	1666078.790210
93.194968	3652307.398601
94.191577	7263541.482517
95.151119	16410378.419580
96.208148	8208122.650350
97.172363	18194644.444056
98.230266	5740070.241259
99.221434	9088232.632867
100.251608	4108098.003497
101.228152	48192137.062937
102.239788	7313324.629371
103.218065	8687612.454545
104.195369	2361600.010490
105.209816	3335975.206294
106.255436	1750926.786713
107.229281	6046928.062937
108.240744	6933565.321678
109.249591	7185216.353147
110.251630	5571032.604895
111.264707	5368337.559441
112.281697	3033799.975524
113.263480	7171200.384615
114.240467	6676626.342657
115.281679	37706548.363636
116.300874	5840693.104895
117.269081	5699349.825175
118.254959	4102190.391608
119.238187	7720615.367133
120.256363	2702792.587413
121.272103	5577140.304196
122.289557	2789838.475524
123.302436	2841904.527972
124.315229	2020845.534965
125.305390	5905006.615385
126.288298	6432383.965035
127.286199	3405827.548951
128.313288	7586772.360140
129.340613	93154575.272727
130.354650	13432618.783217
131.335857	7571512.185315
132.317517	3508344.160839
133.319584	22837121.587413
134.273704	4855752.080420
135.318914	2917587.527972
136.327983	3038097.034965
137.333197	4623676.895105
138.356107	1734789.853147
139.351533	3177816.080420
140.334415	8376905.402098
141.285554	3167722.758741
142.328457	1132525.458042
143.350206	1417126.898601
144.358034	873061.818182
145.345717	2694922.860140
146.360713	1618384.129371
147.351310	11431735.562937
148.320311	2604280.566434
149.343867	2138333.618881
150.376901	911583.972028
151.383194	2188636.769231
152.366249	4244776.800699
153.397223	1893119.989510
154.386340	3951337.951049
155.320248	2551202.444056
156.362039	2808041.052448
157.418630	69587180.055944
158.448004	10667013.503497
159.426755	4643758.000000
160.429861	1221967.370629
161.403865	7175040.311189
162.370903	1946842.982517
163.358503	2918540.493007
164.389962	2118716.080420
165.381317	10829194.643357
166.405074	5309970.279720
167.405754	7750844.681818
168.432592	3987003.143357
169.308827	1642647.251748
170.371053	543858.965035
171.440826	1130041.444056
172.449244	452711.923077
173.431303	981477.076923
174.446473	867235.062937
175.434100	4112323.867133
176.411014	1514865.066434
177.371137	3440816.576923
178.411336	2733151.692308
179.366794	4169170.944056
179.878407	677.825175
180.411156	1660641.744755
181.412221	1613623.667832
182.453258	2113116.797203
183.321925	1285258.328671
184.404222	393739.779720
185.487091	1286405.965035
186.481522	441915.213287
187.454096	805109.118881
188.476602	639313.898601
189.466095	7331848.730769
190.477972	1901351.332168
191.410299	3700125.052448
192.436897	1136210.391608
193.380558	6969601.377622
194.409567	1838035.311189
195.418288	1261862.842657
195.942779	1998.587413
196.478288	2133197.996503
197.311884	1266355.580420
198.410514	350595.041958
198.976266	348.265734
199.496642	702442.230769
200.491188	389285.272727
201.478551	569982.541958
202.482561	707517.146853
203.492378	6684499.660839
204.503561	1656533.849650
205.451204	2282160.069930
206.477059	890468.723776
207.417229	5114212.223776
208.449317	5583399.087413
209.452167	1468986.409091
209.978566	63.905594
210.496543	408503.122378
211.487031	397113.328671
211.999908	42.916084
212.514687	280434.213287
213.539826	945396.069930
214.497107	1330729.314685
215.489783	778659.181818
216.516843	325021.772727
217.514444	1279857.737762
218.539111	511951.863636
219.469857	1213398.629371
220.502448	458481.024476
221.463551	2268807.398601
222.490070	738769.227273
223.438276	1320399.360140
224.483657	467652.374126
225.484527	561877.279720
226.510695	426331.199301
227.041975	333.923077
227.560001	588325.804196
228.533960	705072.534965
229.531130	892786.328671
230.538060	607577.332168
231.563318	12742062.993007
232.566472	3038926.437063
233.549187	1726376.531469
234.534828	553433.430070
235.473743	1571841.877622
236.504883	503930.783217
237.450250	971560.569930
238.490808	342915.374126
239.493999	719524.856643
240.526517	294348.146853
241.041687	114.590909
241.583518	700596.087413
242.598902	385818.419580
243.542673	1973466.377622
244.539858	5681962.115385
245.547694	1276505.797203
246.569981	248499.552448
247.512107	429079.496503
248.032227	96.059441
248.549646	272569.804196
249.501537	2543363.430070
250.515345	742513.979021
251.463053	1427931.066434
252.491006	447891.311189
253.458391	886183.010490
254.488605	278010.741259
255.553475	287497.615385
256.107017	595.122378
256.651416	628581.258741
257.648643	262871.339161
258.639639	159361.356643
259.627822	849886.755245
260.633283	277009.321678
261.585158	368721.982517
262.598558	223394.006993
263.537568	1794301.741259
264.564963	639633.527972
265.496469	1519412.842657
266.519511	487159.003497
267.484793	1398344.702797
268.496608	395905.818182
268.576601	923.520979
269.529816	301643.622378
270.598257	129607.699301
271.604793	103230.283217
272.618415	66431.975524
273.648063	134509.737762
274.654035	84505.832168
275.586460	229291.681818
276.633538	178097.520979
277.584792	1685625.146853
278.594176	538169.716783
279.539884	761372.534965
280.564569	265152.265734
281.516029	871339.933566
282.547989	304956.744755
283.571775	256759.006993
284.180033	88.153846
284.697311	620053.465035
285.689205	190729.437063
286.681305	78662.426573
287.673032	120174.748252
288.670741	105133.178322
289.619314	209835.972028
290.643893	255238.842657
291.587490	3487818.695804
292.598554	1029869.961538
293.569901	754931.076923
294.595067	236075.888112
295.540437	568583.500000
296.583704	212451.699301
297.543428	283595.381119
298.561608	100806.160839
299.569464	81123.363636
300.623678	44181.615385
301.629094	64863.090909
302.654648	50202.283217
303.653414	81849.968531
304.720833	100908.076923
305.641279	969579.328671
306.655713	325812.052448
307.602890	409235.800699
308.618413	164777.636364
309.556838	508318.356643
310.568424	176846.129371
311.560831	175058.419580
312.608975	75337.122378
313.604155	64810.734266
314.629925	36770.562937
315.651596	48626.419580
316.709928	53736.160839
317.684586	108937.192308
318.723627	126872.989510
319.663523	1234711.339161
320.663721	464513.468531
321.640550	313702.381119
322.659707	122775.335664
323.592282	360236.272727
324.096558	36.538462
324.603193	131323.034965
325.564932	165258.069930
326.574933	81798.926573
327.563134	83198.090909
328.595180	43527.433566
329.642040	50298.636364
330.694464	38645.251748
331.716120	43068.440559
332.744829	50515.192308
333.699389	213238.213287
334.721385	121009.174825
335.670625	290991.122378
336.694877	209644.755245
337.605755	1697315.807692
338.609593	603386.027972
339.586532	498341.220280
340.598654	238627.646853
341.602865	124490.790210
342.607555	45562.566434
343.651517	38852.076923
344.743086	29948.853147
345.736032	31395.052448
346.762238	24653.129371
347.722885	59087.083916
348.745529	47480.304196
349.655439	150572.486014
