# Supplementary material for: Development of a Python-based electron ionization mass spectrometry amino acid and peptide fragment prediction model
Source: PLoS One. 2024 Feb 16;19(2):e0297752. doi: 10.1371/journal.pone.0297752 (PMC10871511; doi:10.1371/journal.pone.0297752)
Supplement: S3 File — The included zip file contains text files with the data for the spectra used in the analysis discussed in this study. (ZIP) [file pone.0297752.s040.zip › Mass Spectra/20211117_YAOH_Acet.txt]

SPECTRUM - MS
20211117_YAOH_Acet.raw
+ c Full ms [60.00-350.00]
Scan #: 237-404
RT: 0.63-1.03
AV: 168
Data points: 293
Mass	Intensity
60.226467	3624767.160714
61.012158	3477307.369048
62.034338	758270.642857
63.008642	1909029.934524
63.988606	1437559.672619
65.021566	3600007.726190
66.044897	2185283.303571
67.050902	3810519.839286
68.031802	2944758.244048
68.952772	54414748.857143
70.071113	9347363.136905
71.082254	9619825.922619
72.044759	2148440.130952
73.006149	85300389.000000
74.078716	10477716.321429
75.074066	4381103.523810
76.076228	1018119.369048
77.019137	15536197.500000
78.073136	4931116.541667
79.088624	4795054.303571
80.103980	2461139.107143
81.099810	4441791.244048
82.122075	3507718.863095
83.121265	5808893.690476
84.140246	4107563.607143
85.107955	10381324.785714
86.115907	6153083.642857
87.090867	36960499.071429
88.139932	5290104.607143
89.118098	4694850.434524
90.128800	3038304.232143
91.122286	6426156.494048
92.139885	1629765.791667
93.149118	1694224.029762
94.134341	3937459.107143
95.111130	5895042.779762
96.145753	5649331.886905
97.124659	7620288.297619
98.178092	2965283.666667
99.148221	7760054.898810
100.176308	2998374.083333
101.141427	30753489.464286
102.188511	4837952.434524
103.162385	6666360.053571
104.144996	2093700.119048
105.157364	3165107.803571
106.181159	1494133.273810
107.090381	101039912.476190
108.172830	12587493.625000
109.193060	3082016.994048
110.187942	2794523.720238
111.193066	4078580.791667
112.220850	2901511.303571
113.126235	15986101.630952
114.179848	3634844.720238
115.195778	36009851.440476
116.240484	5604960.119048
117.205261	5291608.440476
118.185595	3732523.940476
119.168234	7962364.351190
120.195321	3203232.291667
121.202619	3781007.666667
122.238969	1271235.803571
123.239688	1511725.744048
124.239573	1550253.761905
125.215853	4576227.559524
126.208760	5547525.220238
127.210960	2775258.928571
128.145713	53074416.547619
129.228544	66052619.095238
130.270007	10100998.297619
131.256577	5597299.708333
132.235225	2810766.119048
133.229509	18305211.494048
134.195849	4529558.607143
135.234023	3148412.404762
136.234052	5398138.648810
137.276323	1522908.369048
138.279018	1100610.952381
139.264926	1967031.202381
140.246958	6665150.434524
141.210651	2526393.970238
142.244307	1067732.184524
143.273576	1014511.130952
144.261111	1325646.630952
145.255263	3307580.761905
146.258279	3521158.755952
147.256948	11102904.857143
148.249372	2446776.994048
149.255622	1937660.166667
150.292219	810996.202381
151.299137	1322165.523810
152.298654	1648198.964286
153.311633	1292489.369048
154.301762	3646339.660714
155.257432	2108722.892857
156.259904	1869033.547619
157.303642	52578688.380952
158.357899	8003750.327381
159.336946	3657194.000000
160.326475	1199119.625000
161.299382	6943609.464286
162.287448	2072907.226190
163.263213	2569804.773810
164.300351	1096663.702381
165.287866	2860707.928571
166.313813	1680143.660714
167.334259	904946.880952
168.338134	2729310.827381
169.227817	1242805.279762
170.290663	532999.875000
171.323901	905475.994048
172.334691	629109.089286
173.325026	979472.821429
174.337901	727943.428571
175.319822	3384358.863095
176.316786	1436330.708333
177.266677	3178888.750000
178.306015	3305422.940476
179.258560	3760242.750000
180.297016	1298407.279762
181.301052	1782031.910714
182.352470	1943844.476190
183.262283	1053315.160714
184.328515	387558.833333
184.861816	55.208333
185.369314	797018.583333
186.375908	424809.720238
187.346757	763162.648810
188.345959	637873.559524
189.340074	8364139.767857
190.372034	2147873.726190
191.306811	4500610.726190
192.328855	1338737.035714
193.258545	6709183.595238
194.296143	1851997.273810
195.302703	1304104.101190
195.819368	892.369048
196.364532	2002739.892857
197.257251	1000304.630952
198.323815	348333.744048
199.374152	609245.654762
200.380804	399566.357143
201.362102	570202.279762
202.364742	555474.434524
203.355263	6672654.130952
204.389680	1723809.684524
205.332808	2780533.184524
206.356966	1032105.577381
207.290315	5131770.339286
208.316078	1304236.345238
209.312135	1026706.035714
210.366370	406366.970238
211.359226	442290.595238
212.392134	354487.500000
213.376418	1441474.625000
214.361575	1178340.857143
215.376065	469747.434524
216.397826	280709.083333
217.377781	1370965.345238
218.399864	513945.363095
219.335963	1256373.732143
220.368624	549739.220238
221.326873	2952537.886905
222.355417	874841.767857
223.303808	1565397.095238
224.348249	529642.714286
225.348484	631468.107143
226.379281	353832.071429
227.416753	417966.928571
228.432928	387148.101190
229.418415	506928.904762
230.379483	687340.428571
231.400351	12179528.309524
232.436169	3016769.654762
233.395399	2216158.244048
234.344606	6884612.172619
235.350004	3821608.547619
236.367346	858464.000000
237.314467	1032644.220238
238.352816	340914.113095
239.346448	457275.267857
240.388494	204618.488095
241.444683	515168.148810
242.455209	224758.303571
243.433039	198735.761905
244.428019	167410.416667
245.424479	310886.708333
246.446818	202225.678571
247.367154	592244.666667
248.377523	416619.708333
249.349344	4234624.089286
250.376086	1204559.101190
251.321328	1794578.464286
252.351645	553986.071429
253.315720	1101083.267857
254.347318	333719.184524
255.375831	291483.898810
256.479264	363569.577381
257.477294	211002.363095
258.481716	178205.571429
259.467575	1174470.017857
260.476744	416086.000000
261.420822	540612.244048
262.426898	353023.827381
263.375505	2922183.779762
264.404234	949570.422619
265.342375	1954723.666667
266.364225	621652.505952
267.322907	1615849.398810
268.346376	481141.821429
269.356191	350020.327381
270.421899	165122.154762
271.417431	128725.226190
272.443876	98200.458333
273.449756	134871.577381
274.470351	132511.386905
275.414394	408260.964286
276.424726	333127.511905
277.410195	3479863.886905
278.434214	1069510.178571
279.384982	1523752.714286
280.411130	490203.994048
281.352791	1240878.648810
282.377861	401701.672619
283.373473	305979.083333
284.475549	300247.321429
285.468495	159060.892857
286.462075	110241.005952
287.454314	207963.065476
288.475171	192060.684524
289.442167	377459.255952
290.394893	426744.619048
291.401978	7221607.821429
292.431887	2023402.809524
293.409570	1387449.196429
294.421117	408601.005952
295.367759	925905.470238
296.390400	307383.202381
297.352745	436344.452381
298.374334	155096.410714
299.378926	121508.505952
300.418913	70612.386905
301.428878	94637.226190
302.450897	84516.422619
303.448720	179428.785714
304.456299	187137.714286
305.449570	2037191.583333
306.475995	668008.898810
307.420285	783807.910714
308.435930	290714.648810
309.375782	834573.607143
310.392969	284516.678571
311.358236	291063.940476
312.388255	120621.059524
313.386539	109524.202381
314.434498	82055.053571
315.467264	93226.208333
316.493850	120288.916667
317.480919	305377.755952
318.469943	305312.297619
319.461864	4044165.880952
320.482551	1324569.660714
321.458489	848606.244048
322.466114	273613.267857
323.396039	733681.827381
324.404258	263726.398810
325.355898	324683.678571
326.382845	130391.017857
327.345119	158809.630952
328.380562	83614.148810
329.413290	76047.547619
330.483448	60344.625000
331.501890	72467.607143
332.556599	99768.386905
333.498378	499424.059524
334.517099	253934.011905
335.467073	577053.827381
336.469049	373023.529762
337.393581	3256800.791667
338.412473	1116751.559524
339.392169	862964.208333
340.410464	313763.154762
341.372476	282352.571429
342.382003	103901.714286
343.406386	73980.934524
344.497007	50056.666667
345.493780	65653.023810
346.015320	76.892857
346.519619	52376.964286
347.490011	144565.940476
348.502868	91345.946429
349.456827	355686.773810
