# Supplementary material for: Development of a Python-based electron ionization mass spectrometry amino acid and peptide fragment prediction model
Source: PLoS One. 2024 Feb 16;19(2):e0297752. doi: 10.1371/journal.pone.0297752 (PMC10871511; doi:10.1371/journal.pone.0297752)
Supplement: S3 File — The included zip file contains text files with the data for the spectra used in the analysis discussed in this study. (ZIP) [file pone.0297752.s040.zip › Mass Spectra/20220208_ArgOH_ACN.txt]

SPECTRUM - MS
20220208_ArgOH_ACN.raw
+ c Full ms [60.00-350.00]
Scan #: 443-677
RT: 0.84-1.33
AV: 235
Data points: 296
Mass	Intensity
60.208612	1118692.757447
61.008782	317026.263830
62.002357	139255.693617
63.008176	327725.085106
63.994314	660581.468085
65.032772	826773.544681
66.037137	1498749.808511
67.057378	3520063.382979
68.062466	10125450.110638
69.065887	27346521.625532
70.079751	20580284.012766
71.095068	2500493.919149
72.095653	3499288.689362
73.096927	2362457.885106
74.082682	1169537.268085
75.079676	1853106.268085
76.096049	300063.536170
77.100657	620421.736170
78.098679	1198966.012766
79.116024	1013491.323404
80.115666	1712078.685106
81.138376	1716052.378723
82.141665	4401673.685106
83.144918	5117648.846809
84.134688	6226793.655319
85.154877	4620046.544681
86.166363	3155286.578723
87.161990	4565920.812766
88.166513	407338.791489
89.150151	294380.757447
90.169947	140043.987234
91.166359	481118.948936
92.170776	692335.238298
93.171503	1005287.136170
94.177656	1336450.795745
95.180019	1935786.523404
96.192621	1689420.314894
97.201456	2391193.697872
98.203623	3096791.485106
99.193634	2279041.838298
100.213894	1583990.553191
101.225632	1048449.642553
102.230378	200469.051064
103.211549	648516.510638
104.211197	274914.200000
105.218714	389155.038298
106.232792	403267.655319
107.230679	687361.770213
108.247688	614774.429787
109.251838	1244925.625532
110.252093	1906030.970213
111.254916	2895716.621277
112.263388	3297931.012766
113.272426	996860.106383
114.278292	1057578.851064
115.280393	597936.025532
116.279592	155869.259574
117.280164	212444.387234
117.782303	73.327660
118.283114	330369.927660
119.283308	625024.859574
120.290740	610383.531915
121.298446	624223.957447
122.302158	909893.034043
123.302309	1284405.485106
124.305974	603481.280851
125.309119	550769.514894
126.302293	747236.719149
127.315072	263812.008511
128.321962	257578.489362
129.304886	462283.863830
130.314437	372417.868085
131.317636	240217.838298
132.318738	264671.255319
133.325228	448148.727660
134.320812	669731.280851
135.335949	762048.055319
136.339864	978273.774468
137.346010	1516986.165957
138.345431	2123006.123404
139.340981	1183277.127660
140.340076	342085.212766
141.355362	134671.302128
142.366494	75666.680851
143.363191	96797.859574
144.364472	128691.174468
145.365700	195671.702128
146.369753	252565.259574
147.372048	573988.931915
148.379759	530996.876596
149.385027	541110.659574
150.384512	658853.378723
151.384972	841804.629787
152.398540	615296.702128
153.409031	232809.357447
154.415333	104203.778723
155.411832	140546.289362
156.414297	458007.370213
157.417331	169750.812766
158.414863	133762.170213
159.407647	143352.523404
160.414540	161709.689362
161.409906	227223.591489
162.408260	279556.182979
163.413773	383645.123404
164.414260	718711.706383
165.420160	479374.387234
166.428525	338847.961702
167.439434	128688.965957
168.449191	66049.434043
169.439632	52023.306383
170.432231	72087.612766
171.438229	87934.778723
172.437973	131344.851064
173.439186	173803.348936
174.437984	181614.523404
175.431771	544706.480851
176.435419	765225.948936
177.444457	367257.170213
178.457704	385942.638298
179.467399	153192.051064
180.471151	145555.825532
181.475523	83108.953191
182.477247	61405.604255
183.475903	42583.885106
184.476059	43192.021277
184.977966	40.629787
185.486097	67539.821277
186.473029	72059.195745
187.476815	89443.093617
188.481090	88812.519149
189.483741	159662.400000
190.488342	207145.476596
191.487025	176495.204255
192.499338	118156.331915
193.507600	101025.025532
194.510287	62276.025532
195.508356	45829.825532
196.508096	46592.017021
197.501699	44236.659574
198.508511	33566.008511
199.526039	39728.000000
200.515055	39698.506383
201.506801	56881.012766
202.495864	67831.259574
203.512055	58601.514894
204.517306	61926.600000
205.522727	63248.272340
206.508943	91626.136170
207.511945	48023.774468
208.527605	36224.812766
209.515457	43545.876596
210.524202	32170.059574
211.525880	21876.242553
212.535627	23384.476596
213.545546	29128.629787
214.530191	30281.642553
215.524874	40777.182979
216.533730	48374.812766
217.528987	44026.621277
218.536194	49005.914894
219.539046	43801.131915
220.542291	34872.191489
221.551366	27941.719149
222.551961	20458.634043
223.541242	24572.004255
224.545881	14961.612766
225.560333	13110.719149
226.554323	15499.893617
227.577190	13954.914894
228.572572	18324.706383
229.567177	19486.531915
230.566479	19124.136170
231.570274	21871.412766
232.562591	21796.600000
233.564841	20672.897872
234.565167	20453.238298
235.571175	23320.251064
236.577091	17823.621277
237.573094	13951.017021
238.582877	10280.510638
239.579344	9916.310638
240.594561	11027.974468
241.603294	14075.404255
242.589997	13229.378723
243.581502	18267.655319
244.575092	22456.965957
245.579022	14823.561702
246.589981	11435.144681
247.587471	8901.225532
248.599987	7166.663830
249.607539	7615.310638
250.599773	6922.838298
251.620639	7181.680851
252.585754	8396.170213
253.579926	9234.365957
254.593041	8700.553191
255.601183	7943.744681
256.614812	11589.970213
257.609143	9772.357447
258.606784	9161.148936
259.595599	13359.072340
260.595073	9829.195745
261.573610	8247.221277
262.612509	7070.727660
263.613505	7761.451064
264.613140	6606.651064
265.593710	4783.544681
266.593677	4617.812766
267.579840	5756.442553
268.618999	5031.238298
269.629214	5339.531915
270.616237	4916.468085
271.595362	5280.982979
272.652924	4902.421277
273.632247	4846.382979
274.630724	4911.280851
275.608069	4039.391489
276.605114	3870.140426
277.623944	3996.259574
278.611893	3694.987234
279.638452	3971.463830
280.653687	3534.855319
281.626575	3704.565957
282.636734	3328.025532
283.580553	3299.255319
284.616859	5162.480851
285.601419	5190.034043
286.619241	3606.161702
287.622293	3221.438298
288.575395	2947.527660
289.613411	3683.736170
290.679125	2687.391489
291.635537	2178.119149
292.636093	2545.182979
293.661971	2464.974468
294.669062	2586.553191
295.656788	2935.319149
296.606518	2443.285106
297.631816	2908.906383
298.642692	2506.497872
299.651475	2746.629787
300.639340	3060.289362
301.153687	4.982979
301.673548	2288.923404
302.678518	2163.774468
303.695043	2479.242553
304.668632	2192.408511
305.679134	1859.731915
306.664047	1888.255319
307.649007	1756.387234
308.575268	1527.897872
309.270627	860.821277
309.814070	1002.808511
310.708634	1498.370213
311.664037	1703.340426
312.645861	2003.229787
313.684356	1957.293617
314.696233	2287.536170
315.644127	1631.021277
316.675138	2259.753191
317.734101	1597.170213
318.690575	1219.565957
319.713466	1671.200000
320.711010	1234.391489
321.643231	1180.055319
322.689357	1269.578723
323.704878	1343.944681
324.701516	1260.080851
325.707272	1340.702128
326.740542	1221.068085
327.696965	1508.059574
328.708312	1441.548936
329.745258	1338.595745
330.720296	1079.417021
331.640419	1045.434043
332.145031	6.459574
332.671615	1198.582979
333.723879	1090.425532
334.674895	895.348936
335.691818	1194.914894
336.710802	906.119149
337.696498	1040.080851
338.202209	1.531915
338.826751	1006.919149
339.879632	918.578723
340.835116	892.910638
341.694972	1001.293617
342.629141	1075.404255
343.750125	938.025532
344.730922	741.012766
345.730923	964.557447
346.731522	579.625532
347.609313	611.646809
348.645491	698.080851
349.647962	598.182979
