# Supplementary material for: Development of a Python-based electron ionization mass spectrometry amino acid and peptide fragment prediction model
Source: PLoS One. 2024 Feb 16;19(2):e0297752. doi: 10.1371/journal.pone.0297752 (PMC10871511; doi:10.1371/journal.pone.0297752)
Supplement: S3 File — The included zip file contains text files with the data for the spectra used in the analysis discussed in this study. (ZIP) [file pone.0297752.s040.zip › Mass Spectra/20220208_GlnOH_ACN.txt]

SPECTRUM - MS
20220208_GlnOH_ACN.raw
+ c Full ms [60.00-350.00]
Scan #: 362-619
RT: 0.76-1.33
AV: 258
Data points: 296
Mass	Intensity
60.194838	1957149.724806
61.008803	1028404.139535
62.007053	259722.042636
63.018986	444031.077519
63.981152	715537.573643
65.039656	679863.321705
66.019721	5958143.817829
67.063205	2590462.833333
68.062101	3911559.775194
69.051857	9668781.356589
70.092466	5766089.507752
71.109777	5580849.065891
72.087515	9625907.480620
73.075508	19175478.147287
74.069207	7318301.759690
75.081436	1387695.821705
76.099185	438308.647287
77.095225	897011.418605
78.106367	514226.093023
79.119399	851375.112403
80.129725	785327.275194
81.120044	2773406.158915
82.134514	5039693.027132
83.154210	29215913.879845
84.098164	286222784.372093
85.143053	18996341.449612
86.160044	2166149.864341
87.139598	4598387.120155
88.139371	3658436.550388
89.154859	534815.500000
90.172751	236088.689922
91.172645	685668.662791
92.179226	375657.034884
93.185991	588423.658915
94.188262	643487.833333
95.183794	1355647.736434
96.217177	1030307.410853
97.220305	2241574.348837
98.228709	1341887.476744
99.227245	1559554.445736
100.204229	10181863.189922
101.201002	37299020.844961
102.211331	3008803.395349
103.211487	660921.662791
104.221094	230169.527132
105.210679	631210.875969
106.239793	254292.616279
107.226246	791862.399225
108.245217	365026.872093
109.261881	513902.193798
110.270734	567629.798450
111.273391	1496684.988372
112.299725	1643722.798450
113.300816	936980.732558
114.273615	326551.027132
115.289039	778624.488372
116.291825	321347.375969
117.284534	262816.841085
118.289975	180177.453488
119.281479	400553.813953
120.289408	288780.910853
121.303354	421136.209302
122.298088	350905.705426
123.304978	659098.844961
124.312491	443549.922481
125.340767	517506.213178
126.331474	483323.352713
127.336237	554164.488372
128.289264	1743608.534884
129.275977	16186055.612403
130.258844	7379702.988372
131.292081	826034.736434
132.316712	214376.279070
133.317901	453803.120155
134.319061	306371.957364
135.339389	308092.620155
136.347877	290189.837209
137.358561	254438.872093
138.359619	252750.100775
139.367992	304568.984496
140.333367	474848.523256
141.361651	205489.244186
142.345110	197115.240310
143.382149	196512.875969
144.374636	115373.430233
145.371034	201397.488372
146.353931	277190.352713
147.312418	1938064.271318
148.357704	283132.182171
149.367711	285745.631783
150.382400	177800.375969
151.390562	265648.437984
152.391851	316077.941860
153.412530	173152.279070
154.407364	168219.988372
155.409479	146200.666667
156.412968	119899.383721
157.432010	791194.232558
158.448501	171837.294574
159.428409	125727.395349
160.422895	107197.437984
161.418990	180283.065891
162.409870	126766.786822
163.404161	252482.976744
164.415684	208403.903101
165.408902	692668.178295
166.421162	470148.027132
167.435494	203229.108527
168.458414	124150.127907
169.435909	102652.488372
170.363248	229891.596899
170.905396	21.693798
171.461094	155013.003876
172.458162	74158.344961
173.441501	105424.755814
174.443194	77809.011628
175.452904	191055.372093
176.438682	135620.864341
177.448409	150595.635659
178.432450	494071.918605
179.440599	180383.236434
180.435964	247989.887597
181.444647	135633.957364
182.484651	73289.918605
183.493862	64766.368217
184.479849	51628.003876
185.516106	149324.872093
186.494105	60614.085271
187.480895	51359.058140
188.496951	55088.643411
189.504067	117499.356589
190.497189	87968.759690
191.491739	78818.844961
192.502826	46325.903101
193.475252	76173.430233
194.496450	63776.205426
195.502813	58662.155039
196.511303	124687.523256
197.510519	53871.073643
198.524659	32274.945736
199.553806	75493.306202
200.539679	37644.872093
201.525392	37111.759690
202.496821	38100.217054
203.535131	99882.348837
204.526381	46550.085271
205.519573	42891.546512
206.530414	33626.224806
207.484163	63418.562016
208.518520	34482.577519
209.522449	29322.519380
210.038574	6.631783
210.540610	27046.015504
211.542040	31741.616279
212.554001	41954.488372
213.524015	85689.255814
214.539245	36313.174419
215.529494	23142.852713
216.536361	18189.662791
217.546932	20955.329457
218.568959	17276.519380
219.535232	23670.333333
220.583785	19692.108527
221.540253	38210.848837
222.527607	38936.170543
223.533754	26623.585271
224.579797	20615.069767
225.578065	16594.771318
226.570828	15464.534884
227.589141	24023.186047
228.604343	28447.980620
229.590678	18648.131783
230.610572	19651.488372
231.592973	82505.000000
232.591447	25791.038760
233.590478	16643.837209
234.578840	12227.248062
235.539917	17935.135659
236.588953	14644.686047
237.547135	16100.251938
238.574940	13853.875969
239.564409	21737.484496
240.577799	18202.852713
241.614674	50801.317829
242.631213	24051.054264
243.586906	19788.193798
244.586382	21748.127907
245.598947	9700.647287
246.599699	8296.325581
247.624490	7813.736434
248.648621	7384.961240
249.565816	11317.279070
250.590866	9029.073643
251.557815	12219.612403
252.622608	11049.430233
253.582771	11857.817829
254.588507	9320.868217
255.605578	12775.492248
256.666639	37620.627907
257.674904	13568.507752
258.645847	12108.732558
259.561771	41604.337209
260.611814	12368.100775
261.601435	8080.019380
262.627672	7141.217054
263.602158	10135.441860
264.646565	8606.844961
265.592670	10754.236434
265.822781	25.701550
266.646444	8104.054264
267.547729	13347.554264
268.581416	6594.034884
269.573592	7777.426357
270.631532	6609.259690
271.624751	4363.655039
272.627749	3439.821705
273.613261	3696.430233
274.590565	3340.399225
275.569324	4398.387597
276.655444	5255.941860
277.589587	9180.631783
278.611912	6262.321705
279.582547	7298.976744
280.628238	6063.565891
281.538987	10068.643411
282.599063	5443.217054
283.616682	6237.100775
284.673455	11772.100775
285.712432	4437.996124
286.685725	2925.228682
287.629226	2310.034884
288.634993	2576.360465
289.681111	3190.073643
290.721583	3135.275194
291.655935	5473.806202
292.664111	3510.131783
293.615175	4192.914729
294.563175	3281.108527
295.529335	6336.748062
296.651788	3684.054264
297.636612	3248.034884
298.643485	2759.771318
299.704620	2580.368217
300.734183	2209.682171
301.723819	2259.573643
302.680464	2311.352713
303.626965	2543.569767
304.580105	2732.949612
305.611420	8478.678295
306.703214	3682.352713
307.654719	3390.910853
308.691988	2957.848837
309.605336	3904.472868
310.655627	2577.437984
311.722175	2351.732558
312.790215	2062.201550
313.714064	2009.100775
314.679195	1699.864341
315.639053	1811.031008
316.661905	1821.372093
317.186340	17.961240
317.693402	1997.209302
318.210031	19.422481
318.752286	1863.480620
319.685920	2743.515504
320.652641	2262.693798
321.604667	2170.507752
322.636614	2841.767442
323.682103	2898.445736
324.692457	2206.841085
325.603043	2232.860465
326.550779	2479.306202
327.553453	2316.062016
328.632033	1446.248062
329.670166	1345.751938
330.754807	1562.728682
331.663520	1443.670543
332.674167	2145.565891
333.679699	2257.193798
334.627214	2519.976744
335.684968	3766.612403
336.553239	2251.298450
337.517134	10041.689922
338.704934	4273.790698
339.624287	4580.178295
340.562705	4050.298450
341.494767	2338.352713
342.519594	1390.011628
343.642441	1139.054264
344.726935	899.000000
345.749669	1144.151163
346.679333	708.468992
347.529920	875.379845
348.438690	728.558140
349.138297	744.961240
349.708428	787.926357
