# Supplementary material for: Development of a Python-based electron ionization mass spectrometry amino acid and peptide fragment prediction model
Source: PLoS One. 2024 Feb 16;19(2):e0297752. doi: 10.1371/journal.pone.0297752 (PMC10871511; doi:10.1371/journal.pone.0297752)
Supplement: S3 File — The included zip file contains text files with the data for the spectra used in the analysis discussed in this study. (ZIP) [file pone.0297752.s040.zip › Mass Spectra/20220209_AsnOH_AcN.txt]

SPECTRUM - MS
20220209_AsnOH_AcN.raw
+ c Full ms [60.00-350.00]
Scan #: 327-621
RT: 0.68-1.33
AV: 295
Data points: 292
Mass	Intensity
60.185392	2036572.979661
60.993923	363759.081356
61.965883	208285.410169
62.974380	147417.830508
63.966813	180643.020339
64.994727	274800.576271
65.994922	551637.257627
67.011126	1066507.654237
68.000679	2514977.728814
69.022993	4841739.620339
69.981934	50371099.169492
71.018537	5153720.471186
72.029017	2506850.393220
73.036350	2264622.094915
74.000818	9934655.650847
75.023188	628027.983051
76.036687	179638.013559
77.035981	351433.952542
78.044319	330004.338983
79.063555	308776.671186
80.047368	543585.477966
81.048149	797787.423729
82.072293	724379.677966
83.102278	942457.247458
84.080753	2587271.433898
85.096095	848266.905085
86.075978	18752503.125424
87.074577	139148368.074576
88.090023	7809590.216949
89.092372	857424.233898
90.099721	105578.193220
91.096420	358609.447458
92.104761	187926.216949
93.099587	266527.084746
94.111965	272088.027119
95.105778	600197.518644
96.128011	587481.301695
97.079953	3770658.850847
98.108587	1406945.277966
99.082142	5535132.772881
100.105664	557265.572881
101.128847	366739.579661
102.126002	130303.077966
103.127023	134536.779661
104.123424	172598.840678
105.127895	233540.837288
106.124844	198072.837288
107.127535	324795.647458
108.145391	162669.250847
109.159935	213340.725424
110.160833	248484.105085
111.167227	445511.318644
112.163114	708561.722034
113.158840	932320.545763
114.128055	5998215.406780
115.121284	2549049.952542
116.140739	421315.345763
117.163611	116484.559322
118.176869	76102.166102
119.187366	108127.471186
120.182144	186366.522034
121.184228	177158.138983
122.182300	210189.511864
123.166394	570110.657627
124.198680	261487.525424
125.172285	726683.433898
126.197839	165786.108475
127.222145	94366.674576
128.208415	139230.820339
129.196185	566437.572881
130.202262	277228.952542
131.210282	120270.128814
132.204193	120663.766102
133.170275	1310932.725424
134.204231	155316.037288
135.213381	160874.633898
136.220060	128217.600000
137.221092	171004.335593
138.198671	242364.962712
139.207452	217244.230508
140.198776	247890.891525
141.225990	90849.694915
142.258899	52488.938983
143.238543	73025.410169
144.234245	47083.786441
145.230821	59759.186441
146.236746	69672.552542
147.236495	158983.410169
148.228720	89701.888136
149.217601	188482.372881
150.220985	171252.776271
151.216041	244561.054237
152.241502	166931.511864
153.224689	173770.698305
154.247288	124252.650847
155.261054	61680.620339
156.248509	54053.745763
156.786366	70.145763
157.296656	91824.701695
158.278191	43580.050847
159.275508	44359.972881
160.259063	47434.064407
161.265516	78556.227119
162.264889	60172.183051
163.255340	131188.996610
164.234507	163874.993220
165.258061	233180.823729
166.261252	213783.942373
167.272266	122935.867797
168.281191	94506.966102
169.295993	44934.013559
170.283198	41539.162712
171.291338	67515.406780
172.267595	45945.830508
173.247848	58838.993220
174.257034	53685.484746
175.285700	83665.257627
176.276485	85351.128814
177.248835	146524.552542
178.273280	170387.633898
179.281186	85054.498305
180.288330	84908.820339
181.306751	44855.688136
182.321889	44824.481356
183.269722	118777.223729
184.282184	61452.806780
185.332869	67062.345763
186.292353	37895.969492
187.282380	39166.250847
188.269631	46735.579661
189.297498	47654.627119
190.299203	54454.003390
191.302214	70353.138983
192.274020	102734.288136
193.280004	76824.047458
194.247072	166009.891525
195.275206	74102.061017
196.252631	238004.169492
197.298395	45858.020339
198.300388	21169.579661
199.345577	38187.206780
200.324684	27549.400000
201.305007	27809.969492
202.284625	43387.976271
203.307217	50707.935593
204.298856	57983.281356
205.315111	40296.942373
206.307002	38977.847458
207.299685	55875.745763
208.308785	41087.508475
209.303096	40395.671186
210.326843	31526.132203
211.291016	83571.562712
212.299879	47893.823729
213.368215	34069.545763
214.338594	21223.959322
215.322190	22569.145763
216.276262	45039.827119
217.304358	42724.383051
218.308711	32246.722034
219.327011	27885.247458
220.308119	55210.379661
221.335093	47504.393220
222.299518	79003.772881
223.328464	26810.379661
224.385726	19291.715254
225.380049	14714.518644
226.351632	13496.179661
227.358138	20901.833898
228.364140	34793.830508
229.337038	24293.677966
230.297666	38907.315254
231.330825	48394.233898
232.314470	41991.108475
233.347639	19136.986441
234.363635	17062.423729
235.362693	15059.047458
236.389038	13161.640678
237.361522	14757.098305
238.376998	10445.200000
239.397634	12863.420339
240.387092	8882.471186
241.414600	33018.203390
242.410583	19434.271186
243.388175	17375.067797
244.369599	23817.016949
245.350139	18466.145763
246.337658	24052.654237
247.355932	17180.033898
248.332165	18487.569492
249.359512	13195.549153
250.349786	17200.600000
251.351584	10733.840678
252.403546	8452.630508
253.367910	12908.623729
254.374274	9289.474576
255.407832	9042.166102
256.454170	25402.264407
257.403753	13310.501695
258.396214	10301.094915
259.436514	22272.959322
260.426141	13295.369492
261.422769	8787.186441
262.409922	7754.515254
263.401983	10897.200000
264.419141	9205.572881
265.372843	9087.861017
266.401410	8729.271186
267.336335	14865.922034
268.370496	7566.345763
269.356745	7689.061017
270.381086	7559.857627
271.367554	8875.640678
272.393609	6254.928814
273.417506	6191.457627
274.424621	6891.305085
275.423841	6382.033898
276.445898	5470.569492
277.410488	6937.257627
278.477439	5146.206780
279.415754	5943.532203
280.437604	6651.935593
281.354667	18234.728814
282.367343	7469.274576
283.366398	7193.447458
284.461799	12086.952542
285.440026	5637.250847
286.426654	3607.501695
287.429160	3554.803390
288.460899	3838.477966
289.403802	5180.172881
290.420944	6404.467797
291.310767	35331.535593
292.369049	9656.013559
293.378252	8140.450847
294.438041	4411.403390
295.397666	8915.484746
296.401631	4341.610169
297.393842	4307.071186
298.427584	3095.193220
299.420910	3057.928814
300.450191	2836.410169
301.417536	3195.898305
302.478626	3275.874576
303.469685	2852.603390
304.533443	3236.383051
305.441966	5482.101695
306.460472	4784.671186
307.426176	3805.132203
308.389274	8286.728814
309.406775	4571.427119
310.451972	2253.413559
311.399283	2286.484746
312.453570	2132.698305
313.422680	2693.820339
314.449030	2158.911864
315.434832	2015.569492
316.475526	2382.410169
317.394130	4593.861017
318.447470	3078.155932
319.419268	3894.661017
320.500165	2847.461017
321.475105	1928.081356
322.489809	2360.962712
323.423061	2890.606780
324.400487	1990.213559
325.349572	3280.691525
326.420895	2247.691525
327.315923	4461.261017
328.381477	2463.091525
329.373775	2287.088136
330.480186	1673.461017
331.441458	1384.640678
332.501775	1836.291525
333.478290	1665.664407
334.477688	1641.894915
335.460478	1524.898305
336.504016	1480.752542
337.408848	4490.355932
338.395354	2279.277966
339.400985	2278.006780
340.425442	1516.301695
341.333662	4691.494915
342.360534	2208.288136
343.367248	1964.301695
344.407386	1722.501695
345.413724	1528.128814
346.472389	1229.081356
347.458987	849.237288
348.541943	847.088136
349.481722	1007.938983
349.993587	14.532203
