# Supplementary material for: Development of a Python-based electron ionization mass spectrometry amino acid and peptide fragment prediction model
Source: PLoS One. 2024 Feb 16;19(2):e0297752. doi: 10.1371/journal.pone.0297752 (PMC10871511; doi:10.1371/journal.pone.0297752)
Supplement: S3 File — The included zip file contains text files with the data for the spectra used in the analysis discussed in this study. (ZIP) [file pone.0297752.s040.zip › Mass Spectra/20220209_SerOH_AcN.txt]

SPECTRUM - MS
20220209_SerOH_AcN.raw
+ c Full ms [60.00-350.00]
Scan #: 292-606
RT: 0.64-1.33
AV: 315
Data points: 296
Mass	Intensity
60.175967	58316596.968254
60.980093	4837785.114286
61.985446	456170.206349
62.981605	141639.203175
63.960889	206935.266667
64.985147	310224.612698
66.004577	374632.571429
67.006016	1018507.622222
68.011797	1562487.882540
68.990978	5760466.590476
69.997753	3961480.155556
71.010546	2037750.866667
72.052598	550923.476190
72.996684	615610.412698
73.975702	112049345.380952
75.014394	62978897.098413
76.024892	2323801.469841
77.034979	570497.949206
78.039906	351032.031746
79.057170	389364.025397
80.055817	639783.806349
81.076490	624276.012698
82.081368	907432.939683
83.086545	1017247.869841
84.083259	758788.203175
85.078405	914612.914286
86.098605	895531.498413
87.050996	4128192.263492
88.061350	574804.784127
89.068913	143815.980952
90.089038	68687.476190
91.087980	225836.831746
92.090884	325816.850794
93.096163	474426.644444
94.101227	602828.000000
95.108454	654625.692063
96.122649	463874.838095
97.125275	845177.514286
98.121301	495337.647619
99.116251	428384.565079
100.106985	180164.212698
101.119425	216523.409524
102.120626	110380.565079
103.125488	122104.193651
104.088991	512158.152381
105.113088	320378.863492
106.080953	2172223.961905
107.127489	432763.596825
108.143031	298798.920635
109.146506	416420.203175
110.146379	414829.638095
111.152812	527136.006349
112.175431	442679.241270
113.145218	499259.669841
114.137744	439238.542857
115.154300	201220.952381
116.158722	105806.346032
117.159659	119447.936508
118.158780	162794.069841
119.159813	282304.330159
120.170126	226904.695238
121.186050	256749.552381
122.187163	255995.555556
123.189605	421115.574603
124.197589	231357.749206
125.207369	216589.263492
126.174130	395292.333333
127.203500	120672.590476
128.193812	158916.050794
129.182986	780573.187302
130.192563	191261.765079
131.189845	171616.387302
132.199285	161918.165079
133.194094	314073.834921
134.192412	359081.082540
135.203479	320861.038095
136.209638	298944.907937
137.214949	371081.180952
138.199828	557840.492063
139.214170	249087.965079
140.218111	129315.685714
141.234687	69006.326984
142.220722	65314.095238
143.216340	142831.850794
144.169307	785639.352381
145.203804	189267.165079
146.222873	161608.215873
147.221873	329143.479365
148.231827	198220.536508
149.229363	253640.431746
150.228488	232348.225397
151.236719	367918.542857
152.243541	214201.438095
153.261420	89670.974603
154.267610	59266.292063
155.234866	110689.263492
156.241886	66763.593651
156.752869	51.952381
157.277128	156611.196825
158.259737	85033.790476
159.254641	97841.393651
160.244046	108402.231746
161.248533	143580.200000
162.252736	136683.831746
163.256063	197749.460317
164.258587	264364.269841
165.253575	358188.355556
166.263019	245655.726984
167.277378	89469.755556
168.288449	61899.200000
169.279191	52695.326984
170.259844	59530.666667
171.279168	98400.142857
172.262781	105846.088889
173.265885	153444.149206
174.269261	113145.574603
175.264081	306085.885714
176.266527	308545.511111
177.279068	229622.828571
178.273610	323387.155556
179.276305	117429.657143
180.285330	112476.209524
181.291124	52670.911111
182.307442	43247.126984
183.299247	46199.225397
184.281043	42345.939683
185.302538	117038.206349
186.273441	73423.701587
187.277810	74919.380952
188.288619	79457.828571
189.292437	159480.082540
190.291567	243806.158730
191.292597	146675.514286
192.297817	85155.469841
193.292904	86373.361905
194.308792	52981.012698
195.313448	41398.688889
196.308839	69884.022222
197.312656	38782.098413
198.327554	30634.342857
199.345328	57415.326984
200.317948	41709.044444
201.307165	38995.736508
202.300598	40575.600000
203.318668	63218.228571
204.318237	60832.504762
205.320392	55949.692063
206.315326	46653.161905
207.291076	57110.673016
208.317222	34076.466667
209.316005	33402.380952
210.331435	27762.006349
211.335602	32433.695238
212.343100	30320.285714
213.355264	50783.533333
214.328681	35652.488889
215.322759	35081.752381
216.313567	40404.984127
216.815186	39.933333
217.325245	37237.596825
218.319818	41992.657143
219.328704	36949.028571
220.343681	28969.485714
221.326827	40423.523810
222.345836	25923.968254
223.329073	27502.368254
224.367657	23170.368254
225.349005	21149.739683
226.338670	19431.095238
227.366655	24968.549206
228.384070	46054.085714
229.359928	26820.311111
230.335317	23143.977778
231.357600	53198.006349
232.355032	26979.466667
233.364155	21419.914286
234.354057	18349.739683
235.352752	19119.377778
236.372135	20526.673016
237.351965	17659.609524
238.368589	14307.098413
239.375874	20624.050794
240.369887	16715.584127
241.390195	50626.260317
242.402053	29834.326984
243.371234	22213.752381
244.356050	22759.707937
245.364419	15589.707937
246.364907	12788.492063
247.387963	11147.358730
248.403730	9773.758730
249.362364	11844.168254
250.391243	10136.796825
251.346313	12260.314286
252.405855	12755.600000
253.370357	14097.863492
254.378100	14132.193651
255.398273	14504.434921
256.445014	51261.222222
257.413739	23887.409524
258.403990	13658.774603
259.423201	37561.841270
260.408136	14027.117460
261.393686	11905.415873
262.402413	10898.266667
263.387003	10847.831746
264.400087	9910.120635
265.363030	10643.974603
266.404455	8536.606349
267.315256	18569.571429
268.351620	10616.044444
269.351310	15416.003175
270.400409	11361.190476
271.388279	9538.511111
272.393216	8767.663492
273.413529	8457.203175
274.402873	7695.596825
275.408801	6452.434921
276.441320	6230.939683
277.416561	8682.822222
278.436338	6370.444444
279.378828	8403.019048
280.430252	7656.606349
281.320661	18556.339683
281.838120	5.396825
282.360141	8675.441270
283.357513	8124.168254
284.456096	14499.336508
285.415506	7613.596825
286.421444	5485.888889
287.419418	5592.104762
288.442323	5357.863492
289.438000	4923.107937
290.452075	5958.596825
291.402945	7152.574603
292.444674	5431.123810
293.422658	5490.434921
294.505897	5431.895238
295.390934	9619.098413
296.411108	5335.666667
297.381245	5151.311111
298.410270	4469.431746
299.407992	5074.812698
300.420103	6219.209524
301.438602	4051.349206
301.968140	16.488889
302.469988	4469.530159
303.452701	3550.873016
304.477516	4745.669841
305.422648	9548.212698
306.469323	5793.990476
307.434308	4203.507937
308.476857	4145.774603
309.410684	5153.749206
310.427092	3377.079365
311.399836	3615.609524
312.424141	3044.133333
313.406732	3435.968254
314.427265	4114.111111
315.446446	2843.301587
316.469264	3767.095238
317.450051	2918.606349
318.480007	3580.365079
319.469248	3105.806349
320.483055	3503.644444
321.446266	2321.323810
322.484220	2623.761905
323.407336	4167.323810
324.422829	2827.704762
325.314288	4579.857143
326.361270	3404.117460
327.316602	5312.949206
328.368440	3295.095238
329.343820	2670.761905
330.426622	2410.555556
331.407734	1652.539683
332.463265	2311.838095
333.471788	2287.073016
334.516399	2477.952381
335.458890	2167.631746
336.475039	1746.069841
337.328743	9695.504762
338.370712	4213.155556
339.357917	3618.450794
340.382012	2736.596825
341.311860	5877.403175
341.832825	5.085714
342.365746	3146.565079
343.347515	2442.806349
344.433153	1674.012698
345.407220	1416.047619
346.487555	1497.644444
347.487256	951.892063
348.527115	1279.114286
349.508242	1168.888889
350.021912	1.695238
