# Supplementary material for: Development of a Python-based electron ionization mass spectrometry amino acid and peptide fragment prediction model
Source: PLoS One. 2024 Feb 16;19(2):e0297752. doi: 10.1371/journal.pone.0297752 (PMC10871511; doi:10.1371/journal.pone.0297752)
Supplement: S3 File — The included zip file contains text files with the data for the spectra used in the analysis discussed in this study. (ZIP) [file pone.0297752.s040.zip › Mass Spectra/20220223_CysOH_ACN.txt]

SPECTRUM - MS
20220223_CysOH_ACN.raw
+ c Full ms [60.00-350.00]
Scan #: 324-573
RT: 0.74-1.33
AV: 250
Data points: 293
Mass	Intensity
60.245125	5103997.008000
60.972705	7086935.808000
62.012317	784657.724000
62.952886	512971.848000
63.872043	2723753.444000
64.982576	1155200.900000
65.949532	1575614.012000
67.009158	1730296.412000
68.012988	2138888.736000
69.008425	4170708.600000
70.007930	4905771.036000
71.038279	3834649.512000
71.999910	5358996.728000
72.961516	1623843.380000
73.943497	278956706.852000
75.039124	187374206.860000
76.007388	283380320.712000
77.093019	13437422.208000
78.019553	17331218.108000
79.081123	1247549.596000
80.075750	1099359.368000
81.089314	1311072.240000
82.099136	1167739.496000
83.090637	2266828.160000
84.090667	1687153.876000
85.063148	3272159.824000
85.974471	10135912.268000
87.048681	9249035.064000
88.070029	1886630.720000
89.043878	717270.068000
90.080132	309609.668000
91.065215	1010782.056000
92.101144	623706.856000
93.098889	1119185.204000
94.116715	890412.128000
95.127625	1053568.508000
96.121522	970282.968000
97.128665	1737008.516000
98.131307	1169170.792000
99.103964	1518285.188000
100.068975	5082744.216000
101.095977	4652540.780000
102.110924	1604562.400000
103.089219	1039522.672000
104.077538	1247214.412000
105.059591	2220945.712000
106.121886	920948.456000
107.130604	793924.644000
108.151784	582806.696000
109.159434	695599.000000
110.166669	684033.416000
111.137183	1532516.688000
112.155914	1095493.612000
113.159615	794747.620000
114.147385	553581.860000
115.157130	628614.500000
116.155024	365665.012000
117.144708	395528.140000
118.156260	378158.664000
119.158089	544489.704000
120.132617	489419.212000
121.055109	12136041.340000
122.103529	11791292.560000
123.149926	1551991.268000
124.140524	976415.992000
125.182588	620506.324000
126.174253	563567.004000
127.175768	599887.704000
128.154164	574477.096000
129.187182	1349540.908000
130.186026	466251.212000
131.165566	443286.112000
132.127475	1229341.940000
133.184489	419000.224000
134.181807	376161.800000
135.206619	386409.312000
136.211436	369023.064000
137.219025	475858.980000
138.221698	387807.140000
139.223229	370678.248000
140.218575	315745.272000
141.212924	302457.412000
142.199430	241764.028000
143.214935	426819.676000
144.217186	308498.108000
145.184027	537745.680000
146.198503	389887.192000
147.195475	699555.580000
148.207250	346523.840000
149.217756	360980.624000
150.214848	281704.536000
151.226024	320097.844000
152.233616	304603.712000
153.228751	303460.564000
154.230820	232989.260000
155.233349	228302.720000
156.223485	199433.524000
157.253904	366818.776000
158.248747	215794.792000
159.238985	209372.872000
160.180551	217836.648000
161.241987	206399.680000
162.220799	215270.004000
163.240944	253271.712000
164.246597	203101.136000
165.253696	303958.236000
166.271739	261193.252000
167.258879	200818.868000
168.250739	202783.644000
169.253510	156615.288000
170.248671	153841.892000
171.278473	343371.772000
172.271282	179460.360000
173.256646	176146.672000
174.257216	148509.924000
175.270733	171952.256000
176.257790	197620.004000
177.238675	313211.848000
178.256676	278851.996000
179.261238	213444.928000
180.272082	205812.960000
181.267832	180792.416000
182.268460	165165.208000
183.278332	161393.640000
184.277361	127207.092000
185.318369	440396.284000
186.290035	159122.856000
187.263822	131857.576000
188.258413	124065.576000
189.277730	129088.736000
190.273052	125129.592000
191.284748	159032.764000
192.202846	202496.232000
193.266251	147480.244000
194.262209	169900.212000
195.283440	122816.812000
196.291334	147856.364000
197.301573	100463.276000
198.287395	91865.400000
199.328420	199668.196000
200.301585	125481.756000
201.285980	84170.196000
202.270345	82550.720000
203.289784	102067.824000
204.272996	96193.288000
205.286882	98352.832000
206.300570	83903.588000
207.277353	149470.856000
208.291866	106258.252000
209.273496	110699.356000
210.298657	81275.176000
211.306016	93434.288000
212.306060	76378.216000
213.349848	192687.280000
214.326720	98310.720000
215.301568	69815.872000
216.290294	61208.520000
217.298651	67414.920000
218.306287	73034.176000
219.305269	71091.896000
220.307183	70886.688000
221.315172	75156.340000
222.320979	79580.356000
223.312448	72418.228000
224.240400	96376.628000
225.312639	64319.616000
226.281010	66327.508000
227.355328	93295.652000
228.385318	175962.740000
229.347834	71380.088000
230.307052	50256.968000
231.324608	71439.404000
232.321867	60123.948000
233.311890	54275.724000
234.312546	47908.612000
235.306050	60413.512000
235.546460	57.576000
236.371564	88964.864000
237.327320	59174.648000
238.335266	46952.652000
239.338324	56038.660000
240.336419	48010.768000
241.373688	95798.192000
242.397326	102686.920000
243.350574	52408.580000
244.338305	38745.856000
245.327967	35414.704000
246.327998	40665.056000
247.329991	34091.860000
248.331084	35340.508000
249.329954	36173.796000
250.343469	38706.520000
251.307593	42662.480000
252.323525	39755.164000
253.331534	36714.100000
254.353016	40145.220000
255.354707	31170.180000
256.352338	205469.680000
257.421010	56878.924000
258.287040	36306.804000
259.382037	49081.764000
260.358975	30728.892000
261.350647	27498.832000
262.341000	25628.996000
263.341921	29466.700000
264.384798	32492.476000
265.336948	30228.336000
266.370208	25677.976000
267.301077	51675.256000
268.314853	30308.808000
269.317700	29943.500000
270.387792	32907.096000
271.361742	22286.752000
272.340063	20045.920000
273.354037	19633.216000
274.348366	21283.404000
275.358801	18094.676000
276.359608	22228.080000
277.362620	22368.900000
278.373039	23579.204000
279.359346	24298.708000
280.380813	23724.592000
281.317305	44601.636000
282.336747	25632.232000
283.351166	24822.772000
284.444071	55025.304000
285.405433	24280.744000
286.367308	15785.792000
287.372767	14996.252000
288.370910	15621.892000
289.374291	15449.640000
290.391649	16249.260000
291.352728	18097.216000
292.383096	17277.600000
293.350920	16166.304000
293.862915	12.688000
294.395056	16311.196000
295.369248	20060.292000
296.369081	13953.564000
297.369172	14456.564000
298.362546	13858.368000
299.350847	11978.340000
300.351133	12804.972000
301.369550	11266.136000
302.391744	12882.892000
303.385617	10440.816000
304.409424	11823.256000
305.392411	14197.732000
306.413317	13923.460000
307.389488	10899.044000
308.393104	12417.904000
309.360917	14747.476000
310.339315	10955.876000
311.342757	10899.140000
312.376373	10806.052000
313.373209	9240.596000
314.380926	8713.328000
315.361287	8131.584000
316.389185	8286.140000
317.384767	7591.760000
318.397926	7869.536000
319.380054	8991.912000
320.429135	9336.744000
321.402046	7766.084000
322.423733	8684.380000
323.396044	9347.244000
324.396274	7833.216000
325.323574	11561.484000
326.312363	13252.436000
327.307587	13816.868000
328.336320	9351.484000
329.349073	7845.096000
330.357549	7090.768000
331.339272	5659.836000
332.390028	6925.920000
333.381719	6375.628000
334.432196	7121.136000
335.403199	6640.812000
336.410635	5949.452000
337.424533	11741.784000
338.389905	7076.192000
339.275342	17901.948000
340.286715	26200.032000
341.301737	18519.524000
342.334503	8967.448000
343.347575	7645.796000
344.367433	5472.180000
345.373375	4861.612000
346.388651	4674.164000
347.352379	4062.896000
348.415399	4553.480000
349.404313	4054.456000
349.934184	264.192000
