# Supplementary material for: Development of a Python-based electron ionization mass spectrometry amino acid and peptide fragment prediction model
Source: PLoS One. 2024 Feb 16;19(2):e0297752. doi: 10.1371/journal.pone.0297752 (PMC10871511; doi:10.1371/journal.pone.0297752)
Supplement: S3 File — The included zip file contains text files with the data for the spectra used in the analysis discussed in this study. (ZIP) [file pone.0297752.s040.zip › Mass Spectra/20220223_GlyOHLow_ACN.txt]

SPECTRUM - MS
20220223_GlyOHLow_ACN.raw
+ c Full ms [10.00-250.00]
Scan #: 335-626
RT: 0.72-1.33
AV: 292
Data points: 244
Mass	Intensity
10.233475	2.003425
10.739974	2784.794521
11.791955	110991.924658
12.583664	202439.746575
13.831082	3405021.606164
15.066222	827701.804795
15.789802	3329258.229452
16.708732	21746684.702055
17.764818	131902006.547945
19.008697	1937025.835616
19.919693	452391.952055
21.159500	76775.102740
21.786504	88725.934932
22.678700	1829175.010274
23.202383	395626.109589
23.922821	76.428082
24.567747	326349.092466
25.624477	1043028.154110
26.574553	3956494.034247
27.757011	407629859.034247
29.011448	3915260.167808
29.666664	341933683.873288
30.361726	82311258.595890
30.947932	156982.904110
31.814712	111765187.993151
32.983837	231508.750000
33.886079	551370.791096
34.972088	81616.136986
35.880229	548258.277397
36.899225	174909.595890
37.528896	43200.664384
38.157963	1520359.969178
38.720840	42471396.342466
39.888744	7570623.890411
40.859962	9667710.811644
41.886962	11271080.561644
42.902688	9121117.489726
43.834674	32728373.171233
44.853453	35676909.801370
45.992106	5717155.208904
46.988338	1466649.763699
47.951951	1415601.339041
49.029602	57295.705479
49.929771	117598.613014
50.941490	243317.815068
51.951951	197435.126712
52.904650	377844.119863
53.903413	3257228.863014
54.984886	4536542.013699
56.024103	2515374.345890
57.011848	3487087.876712
58.062634	592937.828767
58.982454	890634.592466
59.966861	2606509.195205
61.052675	304281.729452
62.021653	102446.414384
62.987622	89751.681507
63.915870	301371.383562
64.992451	223396.722603
65.985555	231378.020548
67.014418	535796.332192
68.025163	449963.287671
69.032451	1268722.493151
70.060520	724510.106164
71.027672	1842121.599315
72.052830	468269.636986
73.006655	2021691.736301
73.962052	402866.541096
74.950123	58797166.900685
76.050893	14272424.732877
77.074684	859310.876712
78.081437	278239.472603
79.074671	318218.691781
80.092593	207527.530822
81.091196	533140.287671
82.113379	445345.630137
83.114073	869155.195205
84.130428	557660.928082
85.121600	706790.952055
86.120175	316222.667808
87.093965	408219.921233
88.106939	144194.260274
89.083308	161654.458904
90.095991	48292.613014
91.090889	2358953.438356
92.133959	324962.181507
93.129215	186809.948630
94.138657	164005.061644
95.139794	369760.140411
96.151093	347276.393836
97.158375	642766.143836
98.159662	502191.551370
99.170073	305247.931507
100.132453	272398.277397
101.113380	630378.948630
102.148181	126245.760274
103.149131	185607.212329
104.168016	360153.606164
105.161738	1562810.948630
106.183026	288833.188356
107.167141	192488.575342
108.181695	127444.178082
109.190180	240229.410959
110.191783	274974.287671
111.201819	428254.982877
112.215104	340250.674658
113.214273	203636.174658
114.123044	1569152.174658
115.180728	368093.106164
116.200272	141653.078767
117.190603	228871.400685
118.207000	168868.030822
119.204340	414582.482877
120.198066	152926.428082
121.215249	131606.886986
122.209788	108459.126712
123.223426	157295.849315
124.233482	135839.976027
125.245779	161729.753425
126.247175	99529.123288
127.251159	101109.010274
128.234030	131993.551370
129.217694	556913.753425
130.235220	117294.616438
131.231472	120434.561644
132.235382	90450.150685
133.244726	322270.434932
134.249108	112031.215753
135.239166	152087.958904
136.265419	82275.941781
137.272520	111491.917808
138.274823	99238.472603
139.273886	105507.599315
140.285120	71626.773973
141.283348	73472.438356
142.269488	44753.952055
143.278537	103898.126712
144.270283	44589.037671
145.265996	65762.938356
146.274268	61699.928082
147.275644	307545.705479
148.289086	86038.493151
149.272601	112373.705479
150.279830	55582.448630
151.285357	86366.808219
152.296188	76495.414384
153.300610	66245.671233
154.321696	54397.027397
155.322481	49275.496575
156.312634	31525.866438
157.322038	102700.681507
158.311565	37525.787671
159.312274	35699.232877
160.302966	37289.335616
161.322641	153644.273973
162.313365	55718.013699
163.299705	77029.609589
164.316834	45439.695205
165.298408	122895.044521
166.321578	89677.215753
167.333468	60792.339041
168.354442	44634.102740
169.351177	32960.106164
170.348223	24557.986301
171.351605	91625.825342
172.348526	33572.976027
173.338232	30029.664384
174.339814	29982.818493
175.344442	144191.972603
176.330309	70906.558219
177.286565	101586.551370
178.311763	103921.900685
179.334792	59445.345890
180.349989	50438.054795
181.361793	36656.476027
182.380850	29616.294521
183.384156	31457.489726
184.365830	21607.013699
185.378388	137706.184932
186.381996	33024.523973
187.361339	22155.147260
188.371644	20559.441781
189.376956	91653.030822
190.383768	42570.013699
191.364712	61081.626712
192.380737	30156.993151
193.309888	51650.229452
194.373307	33508.363014
195.371404	26521.900685
196.378991	37812.078767
197.388691	22964.493151
198.398228	15338.020548
199.414513	57167.941781
200.403926	27080.321918
201.390466	14994.606164
202.386533	15771.794521
203.418873	59166.976027
204.409064	23719.907534
205.397480	22613.462329
206.409564	18649.167808
207.315154	68258.044521
208.363413	28547.390411
209.328229	29581.160959
210.416745	18475.815068
211.407240	26171.130137
212.423225	15578.116438
213.424324	53678.363014
214.428085	19026.914384
215.397224	12536.373288
216.422584	12596.698630
217.436408	40032.684932
218.449945	47835.849315
219.385068	27319.380137
220.440342	14307.613014
221.405518	23306.914384
222.428164	18594.554795
223.383409	18489.818493
224.430398	17113.140411
225.434700	14463.119863
226.442198	9728.941781
227.445039	25986.030822
228.462650	51671.246575
229.431228	17842.188356
230.423687	12077.113014
231.448610	28985.702055
232.451893	87206.239726
233.467504	24635.517123
234.451839	10768.811644
235.382338	16740.424658
236.457700	19086.486301
237.406628	13892.171233
238.464941	11846.616438
239.460003	14816.657534
240.469277	8799.907534
241.460768	39223.267123
242.468466	28249.952055
243.437417	14923.578767
244.430923	15416.359589
245.446422	9770.976027
246.481395	74492.527397
247.485320	19515.208904
248.490117	8626.770548
249.442475	9581.243151
249.955192	35.140411
