# Supplementary material for: Development of a Python-based electron ionization mass spectrometry amino acid and peptide fragment prediction model
Source: PLoS One. 2024 Feb 16;19(2):e0297752. doi: 10.1371/journal.pone.0297752 (PMC10871511; doi:10.1371/journal.pone.0297752)
Supplement: S3 File — The included zip file contains text files with the data for the spectra used in the analysis discussed in this study. (ZIP) [file pone.0297752.s040.zip › Mass Spectra/20220308_AspOH_ACN.txt]

SPECTRUM - MS
20220308_AspOH_ACN.raw
+ c Full ms [60.00-350.00]
Scan #: 305-414
RT: 0.75-1.02
AV: 110
Data points: 297
Mass	Intensity
60.181425	2499559.281818
60.968442	987317.445455
61.977108	187377.263636
62.971159	234588.454545
63.934548	289481.927273
64.982695	333162.209091
65.997522	427710.354545
67.006487	1563219.772727
68.002351	3089238.145455
69.020529	4942924.509091
69.938946	85803276.563636
71.022058	8363061.054545
72.028390	1968169.700000
73.013767	4651328.745455
73.983889	17607611.554545
75.018307	1022492.736364
76.017354	458705.827273
77.020590	765144.418182
78.032024	344369.881818
79.044358	661145.590909
80.048610	615387.690909
81.052483	1498768.454545
82.081090	1630243.054545
83.094503	3213515.954545
84.080069	2928283.290909
85.108123	1651083.563636
86.084206	1966495.245455
87.073098	10776915.227273
88.052599	87979657.427273
89.073662	4435296.972727
90.071299	590370.963636
91.081939	371838.254545
92.085358	201408.672727
93.092478	365463.836364
94.111739	341704.654545
95.113006	1005433.727273
96.128890	985640.672727
97.094532	4479453.809091
98.090438	2990525.227273
99.082647	4738742.563636
100.097738	1052669.209091
101.112652	1127105.390909
102.109326	485573.027273
103.107868	233911.463636
104.119660	218035.463636
105.100210	853736.327273
106.125871	257403.009091
107.125567	491219.581818
108.144983	275797.918182
109.158249	531640.327273
110.170560	596609.236364
111.155478	1960967.227273
112.178060	2142938.727273
113.182613	1100274.127273
114.156380	609216.281818
115.103520	2455722.227273
116.122569	810576.563636
117.138886	228864.572727
118.150864	124534.345455
119.150884	220482.618182
120.157723	210672.036364
121.165451	372754.763636
122.176548	281459.936364
123.146731	1224380.300000
124.185690	441639.227273
125.187401	738922.527273
126.194558	364165.354545
127.219799	331626.790909
128.196042	442435.327273
129.167764	4820355.309091
130.185770	550312.436364
131.186169	202457.118182
132.172335	156424.600000
133.177726	336017.436364
134.154636	1022602.609091
134.686584	30.954545
135.198742	352375.118182
136.209717	210038.754545
137.220182	292544.245455
138.214192	348829.718182
139.224796	358998.200000
140.227994	267523.945455
141.237810	219729.945455
142.208677	193953.372727
143.216711	306278.627273
144.216476	125139.809091
145.206699	169677.981818
146.196514	271244.518182
147.193596	1058063.372727
148.219525	189123.318182
149.194873	396061.472727
150.205747	235374.618182
151.201935	393881.590909
152.228411	318787.572727
153.236690	238302.645455
154.252795	189379.800000
155.256330	150184.272727
156.241485	91771.163636
157.269508	443742.327273
158.259168	131121.654545
159.244849	106353.645455
160.231962	101285.209091
161.231528	179246.809091
162.239790	106082.981818
163.239017	250991.018182
164.246470	193443.381818
165.231722	640225.600000
166.242657	458315.618182
167.267590	217045.463636
168.260692	232880.700000
168.763794	13.318182
169.286978	121819.309091
170.275432	96017.581818
171.285896	257347.109091
172.279194	98091.954545
173.268209	91419.145455
174.261779	64732.527273
175.264411	139535.609091
176.244299	165443.190909
177.250695	244981.618182
178.237260	973381.345455
179.259324	315967.518182
180.267164	201151.390909
181.277299	158205.481818
182.311265	139732.154545
183.306637	119034.954545
184.277386	87121.018182
184.807312	93.945455
185.319921	384679.518182
186.293134	108357.190909
187.278175	78829.600000
188.273019	60122.318182
189.295142	121565.372727
190.288896	77368.190909
191.287691	115517.036364
192.278259	101228.927273
193.257006	143671.400000
194.271212	168629.845455
195.282811	118924.772727
196.278496	270607.672727
197.309557	96698.527273
198.303643	48383.745455
199.341579	224011.454545
200.316356	78797.890909
201.299295	55099.990909
202.269243	55023.672727
203.305537	133680.418182
204.279772	74669.627273
205.308120	76751.945455
206.307353	53249.472727
207.260340	144590.881818
208.301161	71396.936364
209.295698	66847.681818
210.331997	54165.127273
211.332505	70808.609091
212.324164	113798.790909
213.360077	243223.300000
214.342496	85801.900000
215.317377	43383.654545
216.279840	39899.227273
217.322395	48446.118182
218.328679	38155.427273
219.328649	58887.036364
220.271407	119147.236364
221.297561	105905.318182
222.303013	95314.445455
223.315384	72640.509091
224.385329	63033.172727
225.352909	51305.145455
226.330132	33064.518182
227.377364	103286.600000
228.378787	122757.354545
229.351019	49869.445455
230.303395	45405.000000
231.345540	161346.145455
232.326314	65050.190909
233.350287	41175.109091
234.339768	28795.627273
235.340723	45410.427273
236.366922	69118.172727
237.339547	49219.072727
238.357654	38221.536364
239.368924	55900.200000
240.375684	38353.990909
241.369156	393717.854545
241.870209	26.800000
242.396940	144341.300000
243.377467	53582.663636
244.338846	30338.690909
245.346266	24771.509091
246.322045	27203.100000
247.339595	26056.254545
248.307317	37185.845455
249.311253	35907.227273
250.346679	35918.163636
251.291711	38829.900000
252.368598	36694.381818
253.315023	43041.518182
254.350804	30625.181818
255.389723	40468.336364
256.416551	283450.209091
257.411499	71720.718182
258.393126	41413.154545
259.389255	237955.518182
260.389049	53320.327273
261.390261	27857.581818
262.389003	18900.300000
263.361409	29371.072727
264.409665	38529.645455
265.327984	33780.163636
266.381972	23682.436364
267.270857	68141.827273
267.786377	61.809091
268.305459	25079.781818
269.300438	31702.736364
270.412474	42918.827273
271.384837	23602.390909
272.380358	16053.700000
273.384901	15170.872727
274.368645	14477.172727
275.381603	17142.418182
276.378076	18199.809091
277.364123	32808.654545
278.400334	22795.590909
279.359890	35928.772727
280.415699	25657.618182
281.295354	75005.590909
282.319582	30691.909091
283.325262	28207.281818
283.853584	135.363636
284.442236	135544.272727
285.442994	38690.690909
286.403708	13362.727273
287.409760	11766.727273
288.398086	10940.600000
289.409512	11375.572727
290.412443	15938.818182
291.303194	40433.300000
292.361518	18207.354545
293.348264	15796.100000
294.440431	14795.527273
295.341380	32755.672727
296.330739	15270.881818
297.328662	16541.590909
298.387661	12416.381818
299.380103	10539.972727
300.419146	8501.481818
301.379817	10111.363636
302.395569	9828.990909
303.415228	9155.018182
304.457318	11488.109091
305.387952	44691.681818
306.410145	20597.381818
307.381655	14223.781818
308.431785	12992.781818
309.346626	18497.618182
310.365056	9884.790909
311.325834	12306.227273
312.422575	11114.763636
313.390939	15043.872727
314.406109	7122.172727
315.379714	7192.345455
316.434415	11129.209091
317.331807	11956.209091
318.430488	9740.254545
319.385400	11064.445455
320.443129	9102.590909
321.446165	6275.663636
322.471635	8646.054545
323.360398	13435.200000
324.372770	7943.990909
325.253396	17620.009091
326.300737	12061.172727
327.227937	25430.145455
328.271965	10753.390909
329.250975	10578.945455
330.343006	7331.654545
331.328176	6078.163636
332.421022	6783.590909
333.410534	9336.000000
334.456545	8315.245455
335.400563	6926.663636
335.985878	89.027273
336.523501	9330.990909
337.309883	41064.800000
338.324930	16388.236364
339.283749	17905.654545
340.318554	14797.363636
341.257916	28253.027273
342.268641	12543.345455
343.290834	9608.772727
344.412881	5536.981818
345.381716	5292.945455
346.474973	4942.945455
347.457286	3923.545455
348.484435	4850.509091
349.468027	3488.581818
