# Supplementary material for: Development of a Python-based electron ionization mass spectrometry amino acid and peptide fragment prediction model
Source: PLoS One. 2024 Feb 16;19(2):e0297752. doi: 10.1371/journal.pone.0297752 (PMC10871511; doi:10.1371/journal.pone.0297752)
Supplement: S3 File — The included zip file contains text files with the data for the spectra used in the analysis discussed in this study. (ZIP) [file pone.0297752.s040.zip › Mass Spectra/20220308_GluOH_ACN.txt]

SPECTRUM - MS
20220308_GluOH_ACN.raw
+ c Full ms [60.00-350.00]
Scan #: 349-575
RT: 0.79-1.33
AV: 227
Data points: 293
Mass	Intensity
60.185534	1349256.251101
60.970900	938830.920705
61.924172	816817.149780
62.975014	503070.493392
63.951472	699296.643172
64.984187	1175074.365639
65.966000	4438648.977974
67.004030	3038886.638767
67.997536	4162064.004405
69.009933	5420090.660793
70.015211	6012475.334802
71.032501	2887361.766520
72.030705	3276122.581498
73.003481	10201877.594714
73.986306	26094240.911894
75.013951	2489238.801762
76.015103	660866.193833
77.018667	1435601.325991
78.038440	775780.555066
79.050728	1167674.669604
80.046765	2355244.691630
81.060166	2019507.198238
82.047718	5552673.074890
83.062711	11105325.933921
83.982320	311240631.207048
85.062753	23683418.370044
86.090293	3688705.132159
87.042420	6988519.788546
88.054397	2716690.933921
89.071662	443303.374449
90.099657	235376.656388
91.077474	1379009.145374
92.093548	626098.607930
93.091982	901716.660793
94.094399	1111065.766520
95.092173	1497060.110132
96.103340	1587927.757709
97.108693	2806696.991189
98.115014	1323069.938326
99.113897	1049562.612335
100.089881	1548160.682819
101.088343	11951582.625551
102.084907	57779210.352423
103.113240	3555690.387665
104.115604	992443.691630
105.107463	1224369.572687
106.135545	753093.189427
107.126031	1081765.867841
108.134523	960341.092511
109.137780	1293234.881057
110.141196	1505200.105727
111.136790	2196586.533040
112.157494	1256535.149780
113.136941	1006289.911894
114.136149	475002.942731
115.133545	589082.030837
116.137910	344410.158590
117.142299	462032.806167
118.144495	403601.625551
119.150892	509036.383260
120.154563	759754.533040
121.154618	689475.797357
122.157292	709354.925110
123.152535	1082787.083700
124.166171	753050.775330
125.177827	820623.017621
126.182649	475604.273128
127.192950	467191.889868
128.155470	676058.215859
129.099628	15646438.383260
130.134479	6209838.969163
131.161636	796114.035242
132.175567	438305.356828
133.175078	570886.339207
134.185249	571946.634361
135.193333	625772.660793
136.194974	583020.370044
137.196462	644087.057269
138.192855	580897.008811
139.200830	561887.466960
140.211197	345914.678414
141.220007	253946.361233
142.195197	295558.647577
143.216473	304196.991189
144.208068	258918.493392
145.206071	322328.555066
146.193954	506152.669604
147.191208	873042.612335
148.146024	2352129.017621
149.197177	753454.515419
150.209957	495606.202643
151.220085	498554.669604
152.217318	481739.810573
153.236698	356763.436123
154.215673	520867.193833
155.223657	288373.819383
156.221149	192148.881057
157.235678	312702.114537
158.222216	211080.259912
159.232921	203567.013216
160.220651	285070.458150
161.221492	351081.273128
162.226766	309471.718062
163.224595	349406.841410
164.239884	267284.312775
165.236074	432903.281938
166.236265	391198.788546
167.252728	268177.859031
168.248394	299275.775330
169.258851	191555.770925
170.230774	242024.497797
171.258791	266016.903084
172.254021	198791.814978
173.246599	221461.726872
174.248242	233163.127753
175.258999	302839.202643
176.253170	284419.339207
177.257163	292407.233480
178.247099	564687.105727
179.263923	286416.687225
180.254131	281771.718062
181.263951	217404.251101
182.275903	212199.581498
183.272858	172110.299559
184.264031	172426.462555
185.287059	328384.127753
186.261886	248726.960352
187.260931	217618.140969
188.265242	199355.370044
189.272298	218239.268722
190.273239	187913.603524
191.274968	235693.361233
192.272676	190736.330396
193.263038	188376.281938
194.250858	341073.422907
195.273991	171093.612335
196.294389	191956.259912
197.283844	162716.960352
198.275059	135558.713656
199.296167	227914.568282
200.275852	163646.466960
201.278984	143856.911894
202.271704	156198.841410
203.281754	168570.000000
204.272043	149246.691630
205.285152	130294.140969
206.278778	137043.083700
207.247076	215338.405286
208.272565	148809.400881
209.274142	119859.577093
210.296784	108749.493392
211.292350	129521.079295
212.298174	129515.286344
213.311280	224083.185022
214.298894	127741.674009
215.284573	121186.237885
216.287493	99148.726872
217.291165	106702.387665
218.294404	108755.158590
219.302147	94479.431718
220.298833	103538.123348
221.286928	163202.167401
222.230357	459044.176211
223.271661	147679.444934
224.316066	113481.317181
225.301128	110618.352423
226.292781	95436.735683
227.321097	126255.762115
228.320492	134318.511013
229.312868	94348.911894
230.300163	81109.916300
231.323387	109666.674009
232.326263	91224.220264
233.319479	65329.488987
234.311328	69242.854626
235.302163	74422.916300
236.325134	78250.960352
237.311665	73266.220264
238.310656	70938.290749
239.310643	90668.123348
240.287422	105736.396476
241.346752	172474.127753
242.343541	112005.867841
243.319028	77128.242291
244.299177	79765.444934
245.314676	55878.779736
246.322250	60979.969163
247.313810	56057.088106
248.316620	52597.361233
249.316431	59016.903084
250.318197	56510.607930
251.288930	65147.392070
252.319772	66055.343612
253.314864	61189.273128
254.319174	55238.599119
255.341168	54599.885463
256.395816	139164.189427
257.354201	63396.273128
258.329402	52505.612335
258.839294	12.365639
259.359929	92161.202643
260.337492	56825.022026
261.319263	47040.506608
262.315126	40268.881057
263.316935	46973.925110
264.344679	48425.026432
265.327166	50904.057269
266.320516	46564.339207
267.291935	66954.259912
268.304932	42808.656388
269.311807	43190.973568
270.350661	48009.281938
271.329578	37505.418502
272.330051	31916.193833
273.327597	31178.881057
274.342147	28303.281938
275.349380	30341.048458
276.338744	35043.317181
277.339556	41021.651982
278.348169	37222.986784
279.338451	39665.356828
280.345249	38918.524229
281.277475	95241.735683
282.302668	49643.881057
283.312033	43365.841410
284.412385	81659.013216
285.371617	38063.136564
286.345227	27097.044053
287.337224	23323.691630
288.344124	22961.634361
289.344863	25995.431718
290.348102	27141.207048
291.337409	29998.929515
292.348118	27743.378855
293.341841	28098.607930
294.369921	26178.740088
295.331520	47282.762115
296.339417	27591.916300
297.334701	26946.004405
298.345789	21189.475771
299.343446	19728.665198
300.352158	18295.731278
301.341613	20187.475771
302.346546	19613.938326
303.346926	19047.859031
304.368862	19341.339207
305.358818	29802.995595
306.359899	23137.920705
307.344525	21614.004405
308.364523	18686.616740
309.340715	21245.511013
310.344951	17556.577093
311.339453	18329.828194
312.370107	17202.118943
313.345946	17661.127753
314.354809	14567.995595
315.348708	14898.480176
316.384497	16901.599119
317.340631	15400.819383
318.366452	14939.929515
319.353711	14054.964758
319.862854	28.682819
320.370893	14931.480176
321.368588	13937.286344
322.378800	13234.123348
323.348883	15281.731278
324.355419	13635.669604
325.305755	19211.136564
326.315134	16100.577093
327.273440	22041.599119
328.312756	14653.643172
329.307984	13801.788546
330.355941	11005.612335
331.361909	10897.132159
332.392032	11176.149780
333.389812	11277.938326
334.384645	11545.277533
335.366216	11120.590308
336.374484	10946.136564
337.336224	17740.651982
338.364641	12614.651982
339.316187	17264.044053
340.321534	16742.850220
341.261804	25772.008811
342.302788	14627.740088
343.307209	13363.590308
344.347502	9811.356828
345.352601	9342.334802
346.377244	8618.493392
347.378475	8272.013216
348.394522	8345.889868
349.372958	8083.951542
349.936288	605.348018
