# Supplementary material for: Development of a Python-based electron ionization mass spectrometry amino acid and peptide fragment prediction model
Source: PLoS One. 2024 Feb 16;19(2):e0297752. doi: 10.1371/journal.pone.0297752 (PMC10871511; doi:10.1371/journal.pone.0297752)
Supplement: S3 File — The included zip file contains text files with the data for the spectra used in the analysis discussed in this study. (ZIP) [file pone.0297752.s040.zip › Mass Spectra/20220329_AlaOH_ACN.txt]

SPECTRUM - MS
20220329_AlaOH_ACN.raw
+ c Full ms [60.00-350.00]
Scan #: 322-534
RT: 0.68-1.13
AV: 213
Data points: 292
Mass	Intensity
60.211049	539761.967136
60.931311	405599.873239
61.910107	198571.755869
62.905369	51066.004695
63.864275	54112.558685
64.905617	115963.737089
65.917235	109708.985915
66.923890	718309.347418
67.932188	982622.225352
68.957935	1888871.990610
69.940969	2990625.680751
70.974892	1906900.793427
71.970746	915971.568075
72.933727	4579860.572770
73.912273	28412821.924883
74.959423	820677.305164
75.965946	154637.600939
76.959656	174176.549296
77.977268	81200.427230
78.984575	237046.178404
80.005417	182327.422535
81.005754	492587.342723
82.029103	449704.671362
83.023716	982365.610329
84.019571	702138.300469
85.040674	691591.084507
86.019141	414290.690141
87.001196	888985.849765
88.001390	1084539.136150
89.014079	1466814.150235
90.005263	3324402.577465
91.025502	348459.887324
92.040736	97339.779343
93.042339	172024.356808
94.051995	177093.600939
95.059921	409612.859155
96.071895	413174.488263
97.068272	873045.089202
98.068377	607618.197183
99.076055	349019.737089
100.040280	238839.873239
101.060350	227087.384977
102.070625	99189.361502
103.071166	60682.154930
104.087126	49427.140845
105.072043	151458.882629
106.092417	59694.103286
107.096395	124482.737089
108.105095	87773.971831
109.112061	181670.070423
110.121795	181396.225352
111.121717	367893.079812
111.625610	43.591549
112.131886	262711.333333
113.141269	170807.535211
114.117068	108667.577465
115.111979	297056.854460
116.124111	129236.084507
117.130866	72315.511737
118.134920	36087.215962
119.145140	71271.704225
120.130737	64149.676056
121.154758	106801.737089
122.152834	81238.122066
123.147304	169073.014085
124.159528	131411.821596
125.168166	183676.948357
126.165229	110879.220657
127.171346	115539.774648
128.164891	95571.962441
129.143805	805549.089202
130.174900	102293.971831
131.159298	60453.502347
132.162961	35415.948357
133.162532	78086.877934
134.163874	53957.934272
135.183436	85223.450704
136.193924	55788.751174
137.189752	83685.305164
138.200231	80139.826291
139.207627	82599.000000
140.215790	58275.328638
141.219500	62131.051643
142.196626	33991.976526
143.219213	91251.793427
144.228855	28831.920188
145.213021	29050.286385
146.212090	25445.258216
147.209529	90648.140845
148.225721	32045.732394
149.223336	60275.699531
150.226705	34608.652582
151.232250	56302.784038
152.237194	55527.051643
153.249901	50021.272300
154.257275	40719.004695
155.264364	40072.779343
156.263393	21030.488263
157.266617	92147.230047
158.268007	27444.882629
159.262402	20955.633803
160.241547	17018.046948
161.259593	28280.352113
162.256154	19387.483568
163.262490	39286.380282
164.272940	24720.539906
165.263383	45491.178404
166.282212	40065.605634
167.280126	36556.178404
168.297672	34755.441315
169.296155	28844.863850
170.304349	16922.666667
171.290603	100370.070423
172.301887	28982.192488
173.271958	16783.816901
174.279124	11575.553991
175.296518	20897.948357
176.270678	16786.215962
177.288041	25297.694836
178.268606	27116.718310
179.288749	24851.525822
180.309755	28237.563380
181.300929	22323.112676
182.318404	20206.460094
183.320916	20687.272300
184.361614	15627.497653
185.322671	149175.239437
186.319880	29623.521127
187.295855	13651.877934
188.299010	8620.408451
189.300843	14251.211268
190.316707	10716.666667
191.316970	32780.863850
192.329892	16631.558685
193.289239	22120.507042
194.340210	25676.769953
195.350636	19147.215962
196.366446	20658.938967
197.352339	15884.192488
198.360906	10092.826291
199.362108	60747.389671
200.348187	17176.173709
201.337548	9589.206573
202.307888	9248.201878
203.330490	10800.478873
204.334501	8545.422535
205.340598	11853.516432
206.357088	12040.934272
207.292721	31061.455399
208.341142	16863.765258
209.325179	14665.784038
210.357871	11897.370892
211.368126	15312.577465
212.379474	12791.887324
213.378827	72351.248826
214.379571	16649.629108
215.347716	9087.131455
216.340688	6833.615023
217.351143	7128.629108
218.388334	7617.065728
219.328053	10564.107981
220.388409	10404.352113
221.353491	16460.586854
222.395637	17775.521127
223.358287	11716.873239
224.406762	11897.009390
225.404639	9786.070423
226.408315	6874.760563
227.414774	35584.948357
228.405915	18516.558685
229.389203	7940.492958
230.382893	5442.633803
231.361729	6747.643192
232.393299	5651.910798
233.389152	4928.492958
234.391339	5336.859155
235.398216	6775.845070
236.426194	12669.967136
237.424544	8479.769953
238.423171	7103.366197
239.440365	11646.821596
240.498546	7715.267606
241.437310	61351.906103
242.430948	18012.938967
243.404779	5385.032864
244.413286	2710.107981
245.400638	2977.694836
246.419412	3998.244131
247.444063	4211.352113
248.444287	4716.272300
249.404878	4504.953052
250.427669	5559.272300
251.402669	5107.159624
252.450105	5627.084507
253.420240	6433.779343
254.454034	6260.539906
255.462601	17499.868545
256.445047	63554.962441
257.453649	14322.873239
258.424101	4247.539906
259.428509	7251.976526
260.428310	3382.995305
261.448132	3191.450704
262.410228	3579.929577
263.452744	3609.356808
264.462441	10545.136150
265.455947	6234.737089
266.469091	4337.042254
267.362487	8181.084507
268.409516	4594.140845
269.445268	6802.258216
270.467400	6557.244131
271.410560	2754.389671
272.438623	1543.004695
273.477767	1609.619718
274.452316	2013.234742
275.476807	2400.154930
276.452887	2774.230047
277.447938	2091.370892
278.466112	3548.967136
279.449224	3151.835681
280.502088	5773.089202
281.366320	7967.323944
282.466962	6493.244131
283.529365	10846.938967
284.473614	87136.262911
285.486729	20364.577465
286.462358	3404.084507
287.486008	1285.197183
288.451018	1017.295775
289.445829	1292.061033
290.449956	1897.563380
291.434245	3366.239437
292.499260	2621.840376
293.463318	2058.896714
294.509373	2109.380282
295.457956	2769.450704
296.476726	2051.093897
297.491532	3620.990610
298.515703	2753.046948
299.477690	1923.835681
300.450730	1281.934272
301.460214	1008.521127
302.466037	1108.769953
303.493959	1331.798122
304.433949	1233.408451
305.491445	1239.906103
306.534394	1760.154930
307.488090	1250.516432
308.518546	1696.723005
309.477992	1864.422535
310.499721	1563.638498
311.516589	3136.896714
312.526019	5556.906103
313.492387	2966.713615
314.443964	1151.380282
315.429836	1615.093897
316.491879	1189.272300
317.467599	925.112676
318.469591	1194.582160
319.480162	1036.079812
320.524627	2087.572770
321.524350	1050.032864
322.507448	1199.553991
323.537975	1173.976526
324.579920	1210.610329
325.507928	3998.981221
326.362771	4314.901408
327.338223	2221.037559
328.345051	832.544601
329.381057	985.915493
330.454635	804.680751
331.486185	740.164319
332.511901	962.807512
333.434653	651.812207
334.493868	1080.732394
335.457249	909.215962
336.494127	1062.835681
337.506171	1294.309859
338.542478	1583.159624
339.355196	6235.680751
340.352330	9835.431925
341.360955	3428.591549
342.422259	1119.591549
343.389462	639.225352
344.393041	444.244131
345.477392	534.173709
346.443547	424.230047
347.445361	489.455399
348.496942	835.431925
349.106531	5.924883
349.627436	550.525822
