# Supplementary material for: Development of a Python-based electron ionization mass spectrometry amino acid and peptide fragment prediction model
Source: PLoS One. 2024 Feb 16;19(2):e0297752. doi: 10.1371/journal.pone.0297752 (PMC10871511; doi:10.1371/journal.pone.0297752)
Supplement: S3 File — The included zip file contains text files with the data for the spectra used in the analysis discussed in this study. (ZIP) [file pone.0297752.s040.zip › Mass Spectra/20220329_IleOH_ACN.txt]

SPECTRUM - MS
20220329_IleOH_ACN.raw
+ c Full ms [60.00-350.00]
Scan #: 353-482
RT: 0.73-1.00
AV: 130
Data points: 293
Mass	Intensity
60.194352	523559.684615
60.946227	345280.376923
61.922942	191834.700000
62.917233	223790.730769
63.923645	177804.830769
64.932565	1010206.307692
65.951228	613606.053846
66.957763	4253565.215385
67.959938	3589129.738462
68.957651	59569994.792308
70.002908	14583421.884615
71.012904	3699816.384615
72.027800	3461958.492308
72.940540	478728.169231
73.936788	122639075.207692
74.979317	138189706.715385
75.992683	6118705.892308
76.997299	862851.876923
78.016764	126902.546154
79.022022	256732.792308
80.039993	324653.453846
81.030335	978847.661538
82.058907	955580.000000
83.073575	1419064.107692
84.064507	4625955.861538
85.067318	197964.484615
86.043640	299200717.430769
87.093556	19915379.376923
88.085467	819696.646154
89.073790	104835.776923
90.086197	39989.761538
91.052468	274485.330769
92.074659	74068.776923
93.075689	160860.261538
94.103679	152739.484615
95.075363	797533.769231
96.096920	646738.384615
97.110175	962244.200000
98.117732	754059.438462
99.073806	1826401.938462
100.084314	696901.207692
101.081006	1228689.853846
102.081882	1533764.430769
103.101357	304959.576923
104.124925	64916.284615
105.112859	201874.407692
106.134249	54036.261538
107.140284	106289.753846
108.148912	74973.084615
109.165664	164498.938462
110.175949	157306.630769
111.167124	404682.469231
112.177965	465240.507692
113.167357	368283.223077
114.167937	262998.123077
115.163184	207624.461538
116.167209	205674.238462
117.179601	87897.446154
118.179549	41997.753846
119.196719	83758.884615
120.180706	58591.561538
121.195512	104189.053846
122.190896	83848.623077
123.185842	218817.615385
124.214822	124934.884615
125.222174	169964.646154
126.220357	164200.976923
127.220122	109725.207692
128.212310	133139.861538
129.181440	840662.392308
130.206619	196263.092308
131.213465	376458.546154
132.203411	1856808.346154
133.215481	211852.476923
134.232277	51700.092308
135.237224	78820.400000
136.253700	52176.230769
137.262839	73434.200000
138.256423	67510.423077
139.273765	71777.515385
140.282322	57282.969231
141.271651	59568.230769
142.259013	70130.730769
143.283862	72163.738462
144.274435	24880.361538
145.274614	31604.715385
146.276749	32324.207692
147.268250	141935.615385
148.311101	33659.023077
149.293797	66753.938462
150.303486	36843.707692
151.306055	56572.238462
152.317492	54820.146154
153.325369	47880.746154
154.332592	52827.615385
155.328128	45687.815385
156.347629	22800.346154
157.332649	68373.269231
158.340245	23315.430769
159.326014	23903.876923
160.321937	17197.092308
161.332539	28893.269231
162.333055	19013.946154
163.325154	45572.553846
164.319897	28648.723077
165.310849	68998.807692
166.332481	54582.800000
167.348873	38669.438462
168.361050	33788.976923
169.359135	27079.538462
170.356672	18151.823077
171.354257	55362.238462
172.360893	19732.792308
173.364677	18774.353846
174.322711	19286.300000
175.358415	24293.092308
176.286348	76306.761538
176.832458	43.346154
177.345468	31299.638462
178.337253	41993.246154
179.362474	32239.792308
180.381867	26493.207692
181.383122	22295.207692
182.408593	22282.038462
183.402036	19832.207692
184.416894	13049.184615
185.400601	72436.246154
186.389987	17921.446154
187.390740	12833.430769
188.389762	7737.100000
189.391974	14812.800000
190.386730	12208.307692
191.381756	36219.507692
192.393423	22927.469231
193.362866	24601.600000
194.399725	22379.084615
195.400594	17803.923077
196.421825	25319.861538
197.421119	17798.653846
198.428218	9387.846154
199.427579	37102.207692
200.422308	15043.430769
201.418317	8944.307692
202.380312	9387.092308
203.422686	10984.146154
204.420761	9090.484615
205.419563	13423.146154
206.438519	14381.076923
207.361253	37803.692308
208.392313	16862.861538
209.390977	16170.176923
210.445344	10181.369231
211.469129	13875.015385
212.477305	12154.600000
213.469018	30388.230769
214.450330	9833.238462
215.428713	7553.992308
216.441225	5702.930769
217.449709	7683.153846
218.457314	6555.469231
219.446809	9618.246154
220.482903	8712.792308
221.430476	22093.192308
222.458751	13104.007692
223.428189	11694.876923
224.488972	9967.130769
225.469859	8509.130769
226.477191	5000.492308
227.498012	14968.646154
228.497589	14771.330769
229.494411	6849.792308
230.464955	4621.838462
231.462637	6216.638462
232.491873	5727.061538
233.475054	4897.838462
234.494348	4657.607692
235.503861	4754.953846
236.503295	7525.061538
237.504097	6701.584615
238.557680	5013.253846
239.528280	11029.515385
240.560987	6703.307692
241.516558	31681.653846
242.534044	10707.400000
243.487671	4622.630769
244.514494	2523.753846
245.490318	2867.838462
246.535006	3101.361538
247.520316	3341.469231
248.532213	3727.523077
249.480903	4074.492308
250.527408	4038.400000
251.460837	4475.161538
252.529709	4923.992308
253.491264	7336.361538
254.491194	4610.923077
255.544175	7127.361538
256.551499	21718.446154
257.566322	6334.415385
258.588360	3575.823077
259.516155	11736.053846
260.530382	4088.284615
261.526565	3175.192308
262.509835	3006.684615
263.525938	3213.500000
264.582416	4841.238462
265.488697	3720.838462
266.545679	3513.830769
267.430282	7088.730769
268.455449	3494.992308
269.510973	4338.715385
270.579161	3148.807692
271.512220	1723.876923
272.515027	1617.407692
273.553887	1476.638462
274.532517	1692.738462
275.505062	1393.784615
276.508762	1911.346154
277.543110	1762.438462
278.594915	2074.223077
279.592456	2099.700000
280.591734	3074.238462
281.438426	8734.692308
282.478093	4246.415385
283.507187	5027.784615
284.587549	22539.815385
285.576922	6612.900000
286.568484	1935.807692
287.551998	1209.838462
288.524941	1201.846154
289.559309	1221.023077
290.622608	1240.515385
291.601364	1925.746154
292.602421	1708.023077
293.591226	1472.861538
294.627319	1761.730769
295.535597	3188.007692
296.533927	1723.938462
297.515057	2169.046154
298.612221	1647.446154
299.566237	1132.846154
300.571870	1241.500000
301.619628	856.369231
302.624802	1180.261538
303.655508	698.892308
304.767505	1204.438462
305.682200	915.830769
306.614972	1053.992308
307.692052	846.053846
308.801729	1265.507692
309.590401	1717.246154
310.620227	1154.753846
311.560859	1057.307692
312.586869	2274.807692
313.515554	1005.684615
314.564572	1188.207692
315.547035	1243.053846
316.608505	749.992308
317.568141	545.792308
318.674064	842.646154
319.729765	833.276923
320.670635	1163.330769
321.549341	622.976923
322.646434	858.523077
323.549212	855.023077
324.570038	1091.315385
325.508458	1955.238462
326.439723	1883.692308
327.398290	1403.238462
328.480423	1007.953846
329.511377	999.115385
330.616266	715.515385
331.641599	507.615385
332.588119	587.053846
333.596681	411.184615
334.150024	3.238462
334.705293	652.446154
335.592462	513.238462
336.601331	839.823077
337.598197	828.061538
338.686714	1022.415385
339.473257	2073.476923
340.470364	3528.515385
341.504830	1917.246154
342.500717	778.446154
343.370294	629.500000
344.389699	479.130769
345.534962	430.869231
346.583534	410.876923
347.423435	224.492308
347.933781	156.176923
348.697914	472.892308
349.653478	519.776923
