# Supplementary material for: Development of a Python-based electron ionization mass spectrometry amino acid and peptide fragment prediction model
Source: PLoS One. 2024 Feb 16;19(2):e0297752. doi: 10.1371/journal.pone.0297752 (PMC10871511; doi:10.1371/journal.pone.0297752)
Supplement: S3 File — The included zip file contains text files with the data for the spectra used in the analysis discussed in this study. (ZIP) [file pone.0297752.s040.zip › Mass Spectra/20220330_LysOH_ACN.txt]

SPECTRUM - MS
20220330_LysOH_ACN.raw
+ c Full ms [60.00-350.00]
Scan #: 394-602
RT: 0.76-1.21
AV: 209
Data points: 297
Mass	Intensity
60.216741	895559.129187
61.057556	389967.181818
62.065350	196179.459330
63.071176	182483.593301
64.056421	285699.153110
65.074001	2561051.004785
66.104200	904045.966507
67.084957	17718787.306220
68.124202	4768298.162679
69.125025	9800862.028708
70.138424	15769601.177033
71.146571	21852890.794258
72.142370	123811966.043062
73.153446	19275727.861244
74.107466	26987237.186603
75.111782	6835142.114833
76.128981	410507.545455
77.141123	376288.311005
78.156765	355892.287081
79.170534	563698.339713
80.166481	1194923.334928
81.196921	1463419.842105
82.182767	11989245.966507
83.221830	10843105.358852
84.186875	143891664.698565
85.217762	12409938.401914
86.213699	1708524.751196
87.178118	3080602.760766
88.187651	3357354.799043
89.186822	3040246.421053
90.206344	192399.282297
91.220396	355357.129187
92.211938	205462.626794
93.227389	353975.722488
94.232333	487795.622010
95.228621	910769.014354
96.251858	729832.119617
97.244379	1431216.995215
98.262404	1023259.942584
99.261949	2421805.028708
100.248023	14398679.392344
101.270629	6732496.244019
102.258700	1047928.966507
103.242726	754789.215311
104.248825	185086.789474
105.257016	267353.813397
106.261585	158533.339713
107.272220	216915.100478
108.290043	176027.248804
108.790405	23.224880
109.301859	314213.095694
110.296554	959948.377990
111.285204	2132326.717703
112.298179	1886777.861244
113.315254	648612.727273
114.299858	233831.636364
115.322712	254847.789474
116.311225	600960.832536
117.301773	2622350.019139
118.321057	258703.803828
119.330699	141706.244019
120.335076	115580.444976
121.345813	153769.004785
122.340126	150346.598086
123.344196	275205.315789
124.355194	199387.483254
125.352113	354842.157895
126.354739	329737.215311
127.348933	556899.569378
128.339015	5102769.253589
129.333373	10400218.095694
130.342814	5428223.028708
131.350357	514173.066986
132.355694	110444.746411
133.359866	125689.641148
134.370612	95600.435407
135.375773	144588.330144
136.387400	105711.320574
137.392315	132688.995215
138.387424	151468.339713
139.388160	194440.325359
140.404919	100932.593301
141.413987	97021.521531
142.393602	78501.464115
143.405123	118873.875598
144.418819	70542.105263
145.432131	124232.440191
146.389626	543948.062201
147.382835	2000910.875598
148.408864	202122.913876
149.417751	120383.382775
150.434104	83239.617225
151.432663	110096.736842
152.437785	132658.033493
153.443330	140846.655502
154.439315	104954.956938
155.442408	132339.751196
156.453488	60162.976077
157.476369	95812.665072
158.472237	43192.157895
159.456505	46249.473684
160.467921	38448.157895
161.455246	49092.492823
162.461846	44677.449761
163.463079	82108.794258
164.465162	74611.057416
165.455558	148146.220096
166.462529	126553.229665
167.456624	187043.770335
168.475090	89340.789474
169.483223	53995.081340
170.500636	41718.267943
171.500711	69955.138756
172.498441	43460.330144
173.481284	34832.373206
174.475358	28669.928230
175.482396	42985.980861
176.479636	40273.363636
177.499375	54459.435407
178.478010	122615.459330
179.482703	69746.588517
180.502815	85429.392344
181.487041	190567.229665
182.502161	59004.430622
183.513505	48238.267943
184.502812	70814.224880
185.521416	153143.521531
186.518849	34623.110048
187.516480	20599.593301
188.526543	17776.272727
189.511990	30602.287081
190.522061	22624.799043
191.509029	36123.363636
192.527095	35852.947368
193.519900	47904.990431
194.551692	32689.114833
195.534391	43904.837321
196.547261	44792.602871
197.598184	41523.258373
198.530429	265640.315789
199.556054	70914.913876
200.562918	21882.617225
201.544561	17909.602871
202.535320	15509.583732
203.555275	25180.995215
204.534198	24255.186603
205.542670	23685.851675
206.574646	21099.650718
207.522280	33120.196172
208.552926	22045.775120
209.550802	23230.196172
210.572146	23464.267943
211.602557	21474.157895
212.576948	34331.157895
213.599881	34998.234450
214.588766	15328.775120
215.568792	11187.320574
216.558861	11084.516746
217.576615	10842.215311
218.597035	11912.540670
219.576094	15565.210526
220.591231	16878.976077
221.561284	33468.129187
222.582515	22053.794258
223.571382	16317.267943
224.596370	13859.818182
225.618905	10285.775120
226.645966	12000.248804
227.620993	34458.717703
228.610237	15155.105263
229.612872	8422.866029
230.608039	8423.650718
231.619607	9115.291866
232.626749	6037.607656
233.635519	5819.181818
234.629817	5944.669856
235.645329	7676.047847
236.660124	10154.267943
237.660364	10325.578947
238.635243	18694.636364
239.631906	16846.789474
240.665565	12960.363636
241.657112	30873.234450
242.653818	9485.712919
243.644650	4803.832536
244.608322	3988.468900
245.614681	3903.555024
246.651411	4450.196172
247.626719	4460.913876
248.670473	4262.784689
249.641024	5748.282297
250.658010	5348.602871
251.605066	5504.397129
252.650625	7232.521531
253.622511	9995.215311
254.688300	9550.708134
255.716925	15902.162679
256.645393	56136.976077
257.630580	16643.502392
258.666944	6671.483254
259.656846	11574.511962
260.636184	4333.956938
261.633040	3487.746411
262.598278	3433.976077
263.657419	4199.267943
264.676862	5335.502392
265.631726	4403.267943
266.642637	3830.229665
267.577628	5523.157895
268.639915	3417.846890
269.620508	4603.368421
270.643448	4135.277512
271.687357	3246.492823
272.728987	2252.444976
273.696804	2654.153110
274.662373	3650.287081
275.621191	3677.191388
276.616889	2882.100478
277.636705	3578.287081
278.698422	3280.349282
279.681542	3307.650718
280.707752	5456.177033
281.600755	9057.617225
282.104675	7.626794
282.632450	9637.267943
283.687972	9777.071770
284.694004	23743.334928
285.674513	6017.473684
286.690628	2057.358852
287.633965	1476.444976
288.689879	1780.449761
289.697372	1717.047847
290.626691	1425.435407
291.638335	1789.712919
292.717455	2403.043062
293.230835	22.334928
293.735798	2432.090909
294.728746	2702.755981
295.668024	3950.669856
296.668961	2400.358852
297.705831	2828.923445
298.727773	1981.923445
299.704874	1686.392344
300.663824	1443.708134
301.688640	1633.076555
302.748771	1442.311005
303.712482	1217.205742
304.267334	7.751196
304.776539	1454.248804
305.762805	1908.468900
306.742010	1608.808612
307.687848	2019.837321
308.715519	1754.483254
309.693106	2409.933014
310.588327	1619.253589
311.652353	2371.837321
312.701285	2359.086124
313.700055	2243.258373
314.694874	1693.210526
315.666933	2681.708134
316.723087	1399.679426
317.622346	1083.248804
318.472318	934.851675
319.516421	1336.966507
320.658752	1615.961722
321.657808	1387.363636
322.725415	1707.574163
323.764718	1391.760766
324.758484	1823.794258
325.719523	2473.588517
326.711658	2564.985646
327.669617	1636.114833
328.649641	1371.784689
329.642439	1368.157895
330.713408	1317.239234
331.686969	926.789474
332.564781	592.177033
333.304293	708.545455
334.131407	693.330144
334.814193	1133.803828
335.702736	907.186603
336.659459	1573.157895
337.736622	1625.483254
338.340576	11.641148
338.881584	1455.526316
339.839751	1871.650718
340.780617	1935.047847
341.693465	1401.119617
342.743341	1001.114833
343.768857	834.478469
344.723812	532.047847
345.676898	769.105263
346.283386	10.133971
346.843918	1028.167464
347.889518	753.363636
348.755186	985.574163
349.646098	1121.349282
