# Supplementary material for: Development of a Python-based electron ionization mass spectrometry amino acid and peptide fragment prediction model
Source: PLoS One. 2024 Feb 16;19(2):e0297752. doi: 10.1371/journal.pone.0297752 (PMC10871511; doi:10.1371/journal.pone.0297752)
Supplement: S3 File — The included zip file contains text files with the data for the spectra used in the analysis discussed in this study. (ZIP) [file pone.0297752.s040.zip › Mass Spectra/20220413_PheOH_ACN.txt]

SPECTRUM - MS
20220413_PheOH_ACN.raw
+ c Full ms [60.00-350.00]
Scan #: 282-441
RT: 0.64-1.01
AV: 160
Data points: 292
Mass	Intensity
60.289155	11794291.112500
60.997618	1733154.225000
61.983623	8313207.343750
62.978317	25569709.306250
63.961223	3199438.218750
64.932853	102674883.762500
66.041401	8112784.131250
67.047085	1933243.306250
68.047359	823792.293750
69.039305	1134065.218750
70.078475	791640.450000
71.092327	1136428.637500
71.922043	405033.906250
72.893723	281820.931250
73.947444	464290134.750000
75.082948	20819851.331250
76.067637	9011297.212500
77.030567	62791381.543750
78.072122	14169158.731250
79.086414	4611172.506250
80.077218	2437311.218750
81.094264	586934.406250
82.107989	438959.668750
83.109203	589305.250000
84.112180	454604.606250
85.080909	828880.781250
86.060991	1398933.975000
87.073177	1923944.093750
88.014491	598663.618750
89.047628	22507376.143750
90.105539	1817992.156250
91.024887	347802137.400000
92.109773	113788406.800000
93.124776	28841463.475000
94.133845	3152289.662500
95.138743	413197.475000
96.138950	227217.418750
97.150873	543855.912500
98.116724	900336.768750
99.134251	416850.593750
100.127005	392605.143750
101.110019	1844703.056250
102.114710	10955723.425000
103.104915	86935767.768750
104.136287	25263122.737500
105.142711	3525340.175000
106.161144	716209.343750
107.126009	1547221.475000
108.169525	281403.256250
109.155641	201388.437500
110.182489	152098.837500
111.175146	339651.643750
112.205818	395075.575000
113.218236	223018.912500
114.170925	231556.287500
115.163830	650071.293750
116.157473	2978217.987500
117.167123	11352315.643750
118.181305	24260950.431250
119.197103	8565395.318750
120.110436	341389365.075000
121.201592	36528891.918750
122.213546	1781566.525000
123.220263	190156.706250
124.225608	84419.637500
125.238097	117758.512500
126.231974	108076.456250
127.220782	154271.431250
128.198162	381721.068750
129.190654	1212169.431250
130.199654	770485.281250
131.175831	1782219.612500
132.203304	410041.456250
133.210252	198443.062500
134.216241	91668.175000
135.224175	145969.575000
136.199103	372342.375000
137.247069	88276.431250
138.252585	62944.756250
139.251309	80198.175000
140.264065	72042.562500
141.250236	93890.618750
142.255814	87511.512500
143.244648	224287.887500
144.236730	181946.031250
145.239443	219319.556250
146.213490	411195.737500
147.181270	5299392.487500
148.201830	3485478.143750
149.220351	652240.462500
150.239641	683142.706250
151.256464	137532.293750
152.261105	102914.937500
153.268750	77837.250000
154.272098	109287.125000
155.283108	79236.731250
156.259401	220720.300000
157.282147	134145.718750
158.262348	105988.987500
159.267275	84106.875000
160.276881	71862.893750
161.283098	76418.418750
162.250715	138240.162500
163.244347	556093.400000
164.189015	329458.743750
165.210752	14050386.537500
166.247516	7710808.118750
167.258965	871212.012500
168.290214	149249.231250
169.295387	60455.543750
170.270884	56956.531250
171.298069	102622.700000
172.282939	80591.950000
173.272127	107571.893750
174.273340	174557.281250
175.281587	121988.693750
176.267420	131740.350000
177.288162	76889.687500
178.276269	192088.931250
179.280221	232410.275000
180.288268	204956.118750
181.287195	128568.843750
182.315450	97479.912500
183.331974	49007.275000
184.306976	58174.775000
185.341053	121244.981250
186.305826	65089.456250
187.300631	57575.831250
188.306038	55998.143750
189.295157	90591.993750
190.292904	101459.587500
191.305135	401613.837500
192.321855	105789.512500
193.274002	192147.512500
194.308720	126857.700000
195.292022	78133.987500
196.343725	54010.518750
197.356499	29738.468750
198.348059	23382.643750
199.362032	74087.993750
200.338793	44319.306250
201.320106	42272.481250
202.302206	70298.725000
203.308766	84161.618750
204.313097	69647.675000
205.325613	64893.468750
206.340672	97223.087500
207.295418	107668.243750
208.320510	46671.687500
209.320737	47570.743750
210.279380	264760.681250
211.338082	53899.493750
212.362915	43584.693750
213.391581	44291.606250
214.377120	23339.987500
215.317121	38627.987500
216.337444	32957.643750
217.320434	69909.037500
218.328920	117268.750000
219.312243	151037.950000
220.337358	73740.750000
221.333945	80001.043750
222.364913	46729.231250
223.340999	48976.125000
224.375448	39714.356250
225.388779	20384.718750
226.352073	20449.212500
227.389300	31282.837500
228.396918	42999.562500
229.373771	21590.443750
230.343875	43638.893750
231.350321	45575.725000
232.341825	104558.418750
233.346479	165731.625000
234.350291	66288.081250
235.360924	40051.031250
236.379725	31827.618750
237.371855	19607.987500
238.438305	22506.200000
239.434980	29955.462500
240.390814	29630.362500
241.429254	102490.725000
242.420100	34263.662500
243.380653	19494.993750
244.355842	24029.643750
245.361668	27060.075000
246.348085	39456.868750
247.344097	66562.718750
248.355249	51157.362500
249.354353	85041.375000
250.379761	28861.100000
251.343991	27924.456250
252.387085	18259.068750
253.368830	14133.537500
254.389395	12564.337500
255.438549	18719.525000
256.419956	56963.550000
257.422329	21154.937500
258.399311	20904.968750
259.411180	62118.593750
260.379596	32178.050000
261.364719	42719.737500
262.341095	66729.668750
263.374269	30902.387500
264.359106	81896.287500
265.361686	46668.562500
266.462960	27883.981250
267.370446	56922.312500
268.362928	22167.775000
269.335231	14635.087500
270.393454	12145.518750
271.418834	10902.462500
272.393285	12016.106250
273.378345	15046.175000
274.373595	18563.700000
275.369209	36938.081250
276.356078	71760.525000
276.866333	39.512500
277.369540	35777.406250
278.387254	29961.312500
279.393209	17714.681250
280.505941	12182.312500
281.315159	46640.468750
282.314491	19881.587500
283.355316	23001.531250
284.464910	71412.937500
285.425985	26076.693750
286.394007	11680.750000
287.397353	8932.318750
288.416460	9214.025000
289.397516	13253.968750
290.389456	19183.437500
291.388194	11407.881250
292.413993	18068.843750
293.434635	9253.056250
294.410026	36787.787500
295.448462	26891.156250
296.445164	12046.687500
297.403804	8486.175000
298.416307	6907.137500
299.420472	5371.150000
300.397865	5915.831250
301.425653	5615.018750
302.396621	6898.050000
303.432059	8905.487500
304.410217	8989.275000
305.448978	7189.093750
306.444952	8805.062500
307.437796	6100.293750
308.419136	8567.062500
309.430519	11485.337500
310.468776	7672.068750
311.509115	14954.825000
312.472641	27343.075000
313.437385	9668.243750
314.457370	5718.337500
315.403518	4767.631250
316.433072	4435.968750
317.454986	4942.418750
318.481642	5868.125000
319.434264	5345.793750
320.492686	9239.443750
321.405848	9049.837500
322.399230	16617.650000
323.434926	19539.637500
324.499188	17432.606250
325.359750	14463.812500
326.217720	60275.781250
327.214773	19640.187500
328.282565	10671.418750
329.346135	5729.575000
330.405934	5203.525000
331.393353	5471.318750
332.434893	5285.450000
333.441882	4679.631250
334.470282	7556.362500
335.377702	7917.250000
336.347307	11408.962500
337.366984	16792.643750
338.458492	12837.056250
339.210459	139520.250000
340.232789	247778.025000
341.261119	54556.456250
342.237301	20840.925000
343.329870	7603.006250
344.374269	4038.331250
345.403020	3337.000000
346.480580	4195.756250
347.436669	3822.068750
348.430664	4049.750000
349.448126	5436.093750
349.956665	6.968750
