# Supplementary material for: Development of a Python-based electron ionization mass spectrometry amino acid and peptide fragment prediction model
Source: PLoS One. 2024 Feb 16;19(2):e0297752. doi: 10.1371/journal.pone.0297752 (PMC10871511; doi:10.1371/journal.pone.0297752)
Supplement: S3 File — The included zip file contains text files with the data for the spectra used in the analysis discussed in this study. (ZIP) [file pone.0297752.s040.zip › Mass Spectra/20220413_TrpOH_ACN.txt]

SPECTRUM - MS
20220413_TrpOH_ACN.raw
+ c Full ms [60.00-350.00]
Scan #: 314-459
RT: 0.73-1.08
AV: 146
Data points: 295
Mass	Intensity
60.295583	888947.335616
61.022124	1180771.205479
61.994786	4694100.356164
62.998672	13271312.000000
64.105713	7429163.356164
65.008555	14332502.178082
65.994967	3406854.815068
67.044429	1211207.109589
68.071987	735034.952055
69.077405	1901787.219178
70.357305	2963874.486301
71.192367	2196743.952055
71.980746	509794.890411
73.020247	1812850.102740
74.014916	19080490.623288
75.065405	11484130.013699
76.085635	15731557.787671
77.060637	78611368.006849
78.112316	12327778.082192
78.788803	3968.739726
79.371993	33326262.808219
80.357231	3578.273973
81.095186	1329522.054795
82.115289	1454800.787671
83.136835	1304359.582192
84.135633	938057.452055
85.130389	1093624.582192
86.098280	1296938.910959
87.093883	2442109.239726
88.119978	2921622.219178
89.107013	15117323.198630
90.125406	12123802.198630
91.128637	9121057.301370
92.146495	2407239.589041
93.141508	1301393.616438
94.165471	348357.534247
95.168069	578530.739726
96.179304	502717.657534
97.184959	1144790.130137
98.146232	1650316.705479
99.152775	1152471.321918
100.149769	1613514.006849
101.150145	10942897.458904
102.155867	37863800.417808
103.150881	73698995.554795
104.174306	9847405.143836
105.176114	2122967.342466
106.198521	593591.308219
107.154299	2581231.164384
108.196738	480162.773973
109.200309	415505.582192
110.198744	511628.972603
111.215545	734501.568493
112.234910	783720.897260
113.178584	2300779.513699
114.198884	3265793.397260
115.186881	13125063.643836
116.215773	6746687.006849
117.190001	29939643.061644
118.209352	4795977.863014
119.243395	1022932.041096
120.230542	5066250.527397
121.254774	717294.972603
122.217846	344612.034247
123.226604	449480.828767
124.252447	337203.705479
125.256045	555714.198630
126.195862	806515.972603
127.155090	1645131.390411
128.170640	38502616.678082
129.242253	25649496.479452
130.131039	553594987.260274
131.248030	102045550.623288
132.259800	19377636.643836
133.263785	2075960.821918
134.270671	263238.506849
135.245612	279279.376712
136.266638	208974.582192
137.290516	172541.328767
138.282340	218584.794521
139.274439	366731.931507
140.230025	2761034.041096
141.260116	2244483.513699
142.251250	6942327.691781
143.261715	5479062.650685
144.271745	1421440.602740
145.283477	424308.486301
146.265189	479180.869863
147.279091	448409.691781
148.275904	186506.575342
149.285789	164846.191781
150.305300	88110.938356
151.314904	140442.191781
152.318327	156773.164384
153.307978	253194.404110
154.297747	517363.369863
155.267196	3155789.678082
156.288984	3353223.924658
157.296276	6094801.636986
158.297944	12440849.239726
159.298837	16568251.178082
160.308271	2224305.184932
161.318494	244588.787671
162.313552	72032.883562
163.313282	202272.849315
164.313407	111536.390411
165.309943	351899.431507
166.321434	272661.520548
167.313503	364137.150685
168.307911	643421.082192
169.312596	510685.554795
170.286006	965631.315068
171.324449	411649.910959
172.330980	237745.294521
173.329393	99725.109589
174.336416	59528.102740
175.356832	97621.808219
176.339761	66491.013699
177.358045	80863.917808
178.338777	114873.904110
179.339187	132256.547945
180.354417	140937.136986
181.331228	346157.246575
182.340726	325249.595890
183.343498	257098.280822
184.310516	690852.842466
184.834804	115.952055
185.352221	444287.705479
186.327343	356053.842466
187.317639	432435.835616
188.300941	1107805.246575
189.332764	366335.397260
190.346879	89886.753425
191.372256	227970.034247
192.363370	128066.616438
193.328721	304738.821918
194.359369	180130.356164
195.359505	154425.452055
196.369949	223076.815068
197.364193	216113.171233
198.361850	227689.554795
199.411683	210099.232877
200.446292	204128.034247
201.408472	311445.972603
202.266308	638681.287671
202.996617	411047.890411
203.515853	40635.226027
204.290858	59952701.212329
205.343202	8309340.691781
206.349808	913446.958904
207.349306	253176.253425
208.367805	127993.171233
209.368672	120254.650685
210.389388	114596.924658
211.393356	106703.301370
212.382547	149049.150685
213.418414	123480.849315
214.405259	73573.109589
215.377190	72179.452055
216.375832	78524.705479
217.377492	121361.315068
218.383895	96179.993151
219.365771	89022.232877
220.399659	66923.315068
221.392683	88329.945205
222.405957	85336.095890
223.395383	82134.849315
224.425630	82552.054795
225.404997	86487.095890
226.407036	58605.061644
227.425177	74802.958904
228.464813	115644.335616
229.417006	70240.417808
230.385317	135285.869863
231.415687	48891.732877
232.421026	39168.328767
233.432063	35168.602740
234.428431	38184.424658
235.432818	42325.061644
236.445700	64560.034247
237.428512	62705.438356
238.438325	74108.410959
239.451239	69906.130137
240.441176	49375.424658
241.462440	163562.260274
242.464101	93433.568493
243.406193	130614.376712
244.422465	69013.164384
245.396747	358007.773973
246.400861	314204.650685
247.430123	73079.438356
248.431782	34372.506849
249.425406	38528.630137
250.453907	31409.767123
251.413863	42639.910959
252.471058	41182.500000
253.430884	47622.972603
254.421740	45716.513699
255.419863	98580.315068
255.934143	111.719178
256.442354	247799.986301
257.417384	210067.636986
258.414252	180277.020548
259.454483	159595.157534
260.433903	131924.089041
261.470490	42865.178082
262.426602	33908.520548
263.463672	24940.082192
264.472886	29009.123288
265.439354	32941.082192
266.493097	41980.130137
267.421335	74713.698630
268.423218	64318.623288
269.408536	110239.095890
270.425461	91080.130137
271.433116	83944.780822
272.431733	90951.267123
273.453927	37419.602740
274.453028	46043.054795
275.471265	22764.979452
276.460995	24856.164384
277.492966	19261.506849
277.996338	12.739726
278.497144	21809.123288
279.474931	29594.198630
280.487846	34461.568493
281.404057	82778.541096
282.421421	66682.890411
283.432029	69024.602740
284.486798	93380.924658
285.461369	45164.493151
286.466101	28727.020548
287.470495	33590.746575
288.491428	19229.506849
289.509049	14349.808219
290.510821	13477.520548
291.507298	13018.808219
292.524811	21089.691781
293.487253	29426.253425
294.495755	47036.582192
295.498145	58847.527397
296.471051	52290.006849
297.443157	67755.383562
298.457115	41136.369863
299.471914	42164.705479
300.480783	23854.061644
301.470965	33537.541096
302.494945	16602.883562
303.517875	14145.835616
304.520976	14025.315068
305.511589	14713.253425
306.481697	29519.986301
307.458803	30674.102740
308.456818	46990.232877
309.468309	38808.410959
310.453067	41725.438356
311.465376	66324.897260
312.505957	34931.671233
313.495708	22957.979452
314.526953	11527.506849
315.497400	13735.184932
316.555041	8992.636986
317.518430	9180.479452
318.535238	11416.424658
319.515669	9757.116438
320.522527	18567.527397
321.487684	21764.965753
322.497939	36717.246575
323.551809	32971.116438
324.527579	24594.267123
325.480870	28518.636986
326.356458	75198.616438
327.388379	31363.965753
328.437509	19719.671233
329.447815	14684.897260
330.489146	9820.390411
331.506616	8491.691781
332.544723	10310.267123
333.553281	11911.904110
334.434390	51000.116438
335.467469	21576.917808
336.483320	15323.034247
337.530381	16131.397260
338.575888	14834.219178
339.319696	140717.000000
340.330521	250784.226027
341.357995	48374.856164
342.372494	24926.746575
343.377011	9292.383562
344.487458	9487.616438
345.464270	13381.417808
346.486540	9470.369863
347.486457	7357.931507
348.553303	8107.506849
349.538927	7298.486301
