# Supplementary material for: Development of a Python-based electron ionization mass spectrometry amino acid and peptide fragment prediction model
Source: PLoS One. 2024 Feb 16;19(2):e0297752. doi: 10.1371/journal.pone.0297752 (PMC10871511; doi:10.1371/journal.pone.0297752)
Supplement: S3 File — The included zip file contains text files with the data for the spectra used in the analysis discussed in this study. (ZIP) [file pone.0297752.s040.zip › Mass Spectra/20220510_AFAOH_ACN.txt]

SPECTRUM - MS
20220510_AFAOH_ACN.raw
+ c Full ms [60.00-350.00]
Scan #: 203-406
RT: 0.54-1.02
AV: 204
Data points: 294
Mass	Intensity
60.185460	1368602.171569
60.925824	1662901.308824
61.930453	449220.161765
62.924955	1183268.774510
63.947014	669148.210784
64.936344	3711733.323529
65.958643	1250023.303922
66.965122	4432160.906863
67.978605	3483753.151961
68.875363	65435073.460784
69.987642	15484170.779412
71.010333	11222216.828431
72.020010	3473149.063725
72.959794	35251689.303922
73.994136	4030267.931373
74.992156	1699621.450980
76.006614	783213.789216
76.989408	3660265.990196
77.981017	2541640.833333
79.011483	1822951.318627
80.022096	1312901.112745
81.033677	2446887.357843
82.050835	2985697.328431
83.055110	6599482.014706
84.055954	10351771.441176
85.057799	7862886.161765
86.044879	4238933.700980
87.038616	13376447.416667
88.047986	2566386.137255
89.048593	2705489.490196
90.066610	4609160.289216
91.039482	20399801.431373
92.051763	4731068.705882
93.063202	1855533.602941
94.065911	2149759.181373
95.024184	6912290.882353
96.075031	9361714.906863
97.056009	9278342.254902
98.096892	8632532.735294
99.065083	13086349.225490
100.091098	3067316.034314
101.079381	12751052.269608
102.096933	2649410.000000
103.068643	5258794.578431
104.073185	3661247.700980
105.074140	2607687.142157
106.100496	990284.240196
107.085607	1942684.000000
108.116322	1541315.147059
109.114510	2371637.019608
110.124710	2664863.367647
111.115552	4607074.784314
112.151761	6016004.323529
113.154139	4374032.607843
114.111047	2595643.220588
115.142012	10263951.921569
116.149541	2209744.470588
117.119480	2992880.789216
118.124107	2110406.387255
119.120314	4470947.269608
120.131119	18316237.333333
121.140800	3882352.764706
122.165384	1584074.769608
123.143378	7284773.607843
124.154445	3603958.965686
125.164358	2155666.083333
126.149991	1907558.588235
127.151440	3079872.441176
128.147328	4464340.450980
129.152108	41948224.441176
130.178519	5506533.289216
131.136956	6956823.779412
132.139644	3938379.980392
133.139718	6623832.014706
134.135813	1569142.740196
135.161505	1344484.789216
136.178585	877843.343137
137.168351	6099735.098039
138.184398	1277274.607843
139.194835	1097314.181373
140.184091	1454403.441176
141.169639	1045335.137255
142.161560	1946185.441176
142.661804	97.691176
143.185237	933583.441176
144.193585	708161.343137
145.168886	2020612.705882
146.178563	2388047.946078
147.185628	7562598.887255
148.180011	1794910.730392
149.190221	1687235.897059
150.188182	852602.671569
151.194151	11496993.112745
152.225252	11184869.666667
153.238502	2114024.308824
154.226050	1260910.941176
155.209080	858803.813725
156.224862	1106966.083333
157.253051	24487020.132353
158.263790	3945257.333333
159.237445	1960267.029412
160.219469	918731.632353
161.212486	3716583.460784
162.206976	1017317.411765
163.203601	1575744.980392
164.216594	693000.882353
165.200818	1648975.916667
166.217364	946839.735294
167.219440	630537.259804
168.245375	856694.308824
169.200814	613369.078431
170.218250	523830.544118
171.220032	1231537.186275
172.223695	543016.803922
173.219910	838004.348039
174.225028	881899.730392
175.221588	3972374.142157
176.218376	1975298.161765
177.205618	1624483.000000
178.206649	3214020.254902
179.190034	1631035.294118
180.221083	725984.446078
181.208820	957181.642157
182.260281	749629.980392
183.227756	564708.539216
184.231728	313409.460784
185.267946	952426.558824
186.255864	400920.686275
187.245258	560100.416667
188.238093	940594.642157
189.254253	5217372.029412
190.265358	1348933.230392
191.233607	3511178.519608
192.247084	875378.960784
193.182608	2106147.450980
194.216014	787845.264706
195.226788	575606.823529
196.282258	767606.720588
197.222892	556572.916667
198.248432	340861.955882
199.273400	1032109.808824
200.257793	569549.813725
201.239671	707277.754902
202.254372	485372.333333
203.262593	6289126.803922
204.276395	1342974.862745
205.244925	1196888.514706
206.251445	454900.549020
207.196502	1907841.411765
208.210259	605003.367647
209.229764	442645.039216
210.279347	255006.019608
211.276303	338729.813725
212.296010	468883.553922
213.302398	774108.352941
214.253955	1208569.617647
215.264583	452472.735294
216.260874	382543.156863
217.274887	1272660.931373
218.251981	2956036.720588
219.257910	1779278.196078
220.271190	1353835.024510
221.244760	10382248.651961
222.253221	1818022.299020
223.232628	702421.828431
224.276449	275648.955882
225.268798	349209.558824
226.274782	335632.308824
227.305752	514969.725490
228.310521	476695.642157
229.296352	397363.911765
230.286613	307009.887255
231.307278	11103394.681373
232.321720	2470469.166667
233.310919	1288323.465686
234.302485	376805.034314
235.232095	950270.583333
236.273345	416537.818627
237.208203	690424.176471
238.248725	250938.205882
239.250368	377545.906863
240.304305	211266.813725
241.334085	1589671.181373
242.340999	483057.181373
243.316295	265433.401961
244.297474	142382.642157
245.302253	233478.024510
246.269364	356208.176471
247.248920	547773.784314
248.282748	208433.735294
249.225592	1353368.019608
250.251861	710858.147059
251.192163	1117246.196078
252.228945	394222.446078
253.191923	933341.980392
254.226175	327942.661765
255.268427	316577.225490
255.834671	1123.651961
256.370630	781468.377451
257.362874	290364.029412
258.350164	217490.931373
259.340890	1913268.465686
260.342795	464686.049020
261.313012	359757.529412
262.290224	258480.867647
263.257227	2682738.137255
264.262710	6196499.519608
265.233893	2323774.480392
266.244886	544558.019608
267.191957	1597724.794118
268.211749	482441.838235
269.233972	450321.196078
270.311834	337036.220588
271.273232	927584.406863
272.275006	559447.210784
273.315068	197500.803922
274.314590	181004.955882
275.299652	209876.264706
276.327102	144428.784314
277.283779	1941940.602941
278.303998	599454.789216
279.247137	813125.764706
280.276619	283110.210784
281.213573	1142997.789216
282.243169	372505.348039
283.234121	301062.259804
283.652375	1794.789216
284.388867	639446.784314
285.369787	214898.166667
286.337500	92612.289216
287.321269	144627.230392
288.345542	98936.524510
289.309777	226432.563725
290.325527	173927.053922
291.284267	1803786.372549
292.295848	620645.049020
293.251331	624884.367647
294.282662	221651.083333
295.227142	822182.279412
296.242283	275827.245098
297.208485	467417.877451
298.241681	179446.598039
299.251981	133909.377451
300.294633	74116.210784
301.308457	96484.039216
302.343644	79657.813725
303.327095	153382.823529
304.310895	115031.397059
305.313845	2701338.137255
306.325281	917844.279412
307.282127	1210172.318627
308.295857	439117.343137
309.225795	982579.500000
310.248835	301367.014706
311.196442	386843.171569
312.256454	162216.818627
313.251660	153317.132353
314.288205	72902.142157
315.315023	134106.460784
316.346755	89196.671569
317.317957	100237.803922
318.304267	235437.426471
319.324260	717129.598039
320.325335	326990.578431
321.284677	295573.534314
322.310131	127512.681373
323.234775	713154.735294
324.251804	249851.558824
325.189149	409019.720588
326.212048	166619.833333
327.181930	245338.676471
328.217432	95476.553922
329.247556	86555.377451
330.324840	84986.808824
331.322701	66921.651961
332.305027	184427.696078
333.334418	395366.450980
334.353780	168997.563725
335.304526	254589.857843
336.305029	149035.004902
337.245926	3594202.705882
338.254712	1222996.465686
339.229333	1019200.490196
340.251148	356425.411765
341.212153	365849.450980
342.226875	127039.436275
343.240434	94597.382353
344.307576	49279.843137
345.317821	49443.372549
346.374405	38043.470588
347.360163	68115.632353
348.377583	47121.122549
349.289450	165004.872549
349.968775	8992.431373
