# Supplementary material for: Development of a Python-based electron ionization mass spectrometry amino acid and peptide fragment prediction model
Source: PLoS One. 2024 Feb 16;19(2):e0297752. doi: 10.1371/journal.pone.0297752 (PMC10871511; doi:10.1371/journal.pone.0297752)
Supplement: S3 File — The included zip file contains text files with the data for the spectra used in the analysis discussed in this study. (ZIP) [file pone.0297752.s040.zip › Mass Spectra/20220510_CIAOH_AcN.txt]

SPECTRUM - MS
20220510_CIAOH_AcN_220510142702.raw
+ c Full ms [60.00-350.00]
Scan #: 245-443
RT: 0.62-1.10
AV: 199
Data points: 295
Mass	Intensity
60.194184	544931.698492
60.924109	722289.437186
61.945855	248106.663317
62.928492	670752.844221
63.934418	297429.869347
64.954089	793435.361809
65.969930	356666.798995
66.983528	1139268.271357
67.986571	898121.653266
68.915842	23962591.115578
69.994642	4968157.618090
71.022255	2401318.894472
72.029922	1147278.095477
72.990199	5044907.934673
74.006965	1165961.045226
75.008083	1827303.582915
75.985772	15849775.165829
77.007397	2152045.592965
77.998321	1968693.221106
79.032198	520203.346734
80.039916	296812.768844
81.056785	836781.648241
82.062223	1064939.376884
83.054964	1953000.929648
84.073052	1988391.231156
85.081015	3206648.944724
86.079491	25139610.889447
87.071685	3977335.467337
88.054451	1266213.437186
89.070827	1024785.005025
90.063020	6217636.296482
91.065408	2330371.316583
92.061215	701145.884422
92.576996	58.562814
93.124044	461150.356784
94.104902	829011.969849
95.017395	2272549.628141
96.098967	1347786.356784
97.074917	2979077.658291
98.113314	1791069.748744
99.093868	2432521.090452
100.104159	2555501.924623
101.111973	2219407.618090
102.078846	1571361.597990
103.097212	769001.783920
104.099483	620867.527638
105.120175	541031.195980
106.131327	1195023.060302
107.094519	4008304.547739
108.075837	829757.668342
109.133305	429767.241206
110.144297	516553.211055
111.152389	925152.236181
112.168513	1633469.959799
113.150011	2301816.321608
114.135849	1832886.376884
115.141182	2261702.733668
116.154489	551593.402010
117.146453	397650.165829
118.206185	410581.391960
119.169475	998097.326633
120.138550	3001297.145729
121.160625	1007145.296482
122.178919	412891.276382
123.164400	516398.100503
124.175497	504478.723618
125.195388	572621.487437
126.155125	1402822.221106
127.188339	987472.748744
128.158045	4313728.658291
129.186864	4822713.025126
130.200682	787185.994975
131.163372	1257265.005025
132.171850	561492.517588
133.175120	879127.839196
134.161506	252399.643216
135.194734	257737.527638
136.215457	188458.628141
137.200477	396808.180905
138.206468	479665.819095
139.189615	969153.899497
140.215686	2095623.577889
141.225297	2033403.422111
142.226781	1102733.361809
143.231631	446680.442211
144.222899	490278.075377
145.199507	654224.386935
146.221493	506038.256281
147.214073	966484.110553
148.215406	266651.703518
149.219817	312672.798995
150.231674	284134.211055
151.235562	739407.000000
152.214848	3254540.678392
153.231747	844092.025126
154.236765	501586.386935
155.262426	1223706.422111
156.268535	535005.683417
156.787842	94.663317
157.296939	2982259.924623
158.245615	5956372.296482
159.253774	897960.562814
160.234677	274077.356784
161.247761	535352.693467
162.242647	269744.497487
163.230083	1011522.683417
164.241270	1462902.552764
165.232247	12856385.271357
166.245683	6366234.788945
167.248739	10780278.115578
168.256470	1894603.618090
169.263608	575859.442211
170.260733	962438.407035
171.273619	536893.839196
172.243224	2015137.150754
173.258379	452288.763819
174.255792	383997.879397
174.757324	25.246231
175.265199	587509.743719
176.258984	378088.934673
177.261269	330516.266332
178.254694	771414.170854
179.259498	365199.542714
180.290361	193929.547739
181.276755	501715.336683
182.272106	422233.080402
183.290738	750198.507538
184.299200	352070.668342
185.313114	453772.603015
186.316322	304178.592965
187.295839	2230369.125628
188.301680	728387.989950
189.285345	2744468.834171
190.294110	451466.814070
191.293290	584413.356784
192.300380	200747.512563
193.253255	290151.095477
194.288950	221633.351759
195.295148	171686.005025
196.334695	160854.809045
197.292171	172475.105528
198.295132	111828.482412
199.286636	535260.537688
200.291433	280826.814070
201.289736	260204.356784
202.281184	537240.256281
203.316713	1219241.241206
204.322452	253748.236181
205.306381	234823.010050
206.309540	160523.261307
207.266528	357383.924623
208.305751	146991.492462
209.312470	152764.532663
209.838684	4.331658
210.342508	95425.969849
211.317080	193731.768844
212.337884	189491.658291
213.318485	1371302.251256
214.322541	502642.824121
215.306732	863359.718593
216.306981	507595.105528
217.310399	460754.025126
218.322851	175633.331658
219.320222	195470.135678
220.325622	206676.959799
221.302088	1258492.597990
222.324043	236067.834171
223.316972	151639.874372
224.343082	117378.025126
225.331683	133946.286432
226.308404	341129.894472
227.323000	324827.502513
228.324287	827863.025126
229.324467	1240068.045226
230.344391	421758.351759
231.350136	3664359.407035
232.352229	620761.793970
233.361030	194804.256281
234.359243	73606.195980
235.330905	187723.979899
236.359539	131825.638191
237.308152	219579.296482
238.338157	162347.447236
239.311871	672635.236181
240.333098	323644.572864
241.340421	1025621.030151
242.368377	419586.608040
243.341497	4061346.316583
244.342853	13357876.261307
245.346815	2708491.346734
246.356030	332645.959799
247.353375	98318.246231
248.375724	46522.778894
249.309440	267117.115578
250.336068	102135.487437
251.297724	130599.592965
252.359610	66304.743719
253.322051	111671.231156
254.372765	72818.130653
255.384503	115910.874372
256.390778	502690.603015
257.385323	225632.391960
258.363947	506501.341709
259.374395	767983.849246
260.384491	137351.271357
261.381479	70477.663317
262.388158	46131.396985
263.343503	272591.874372
264.345125	656372.809045
265.331589	218604.532663
266.361944	66770.537688
267.297107	153722.140704
268.347518	91704.366834
269.380298	108359.919598
270.408578	62815.809045
271.385334	69380.396985
272.385827	88844.658291
273.404712	66703.175879
274.410057	33687.241206
275.409785	33419.788945
276.398152	38035.783920
277.384618	211578.477387
278.393891	81896.452261
279.358407	102722.693467
280.393776	50053.422111
281.322692	157507.065327
282.376136	73469.060302
283.394417	59666.407035
284.465916	88184.663317
285.399213	60503.949749
286.405688	28321.587940
287.390006	42737.562814
288.369775	96349.165829
289.380541	58199.050251
290.404841	38085.713568
291.380393	158532.422111
292.394108	65458.135678
293.368692	66140.190955
294.416163	36593.899497
295.356922	119974.934673
296.383257	57330.256281
297.359446	66008.185930
298.409573	34600.618090
299.399353	24187.994975
300.427626	17510.407035
301.399980	27276.673367
302.427947	21544.321608
303.423383	59731.105528
304.373788	38001.944724
305.388039	424732.849246
306.405029	135945.638191
307.389465	149850.839196
308.408348	46089.216080
309.359690	77618.778894
310.383709	35300.085427
311.353521	43149.326633
312.393030	24469.351759
313.401482	26689.467337
314.426093	28235.251256
315.396996	37535.773869
316.433326	25730.080402
317.411528	21113.733668
318.414384	31221.201005
319.434069	70951.160804
320.440964	42970.849246
321.403980	34171.396985
322.412541	34648.713568
323.364882	85985.939698
324.398265	42970.080402
325.336312	46503.361809
326.362055	24687.829146
327.324386	36662.869347
328.385801	22007.517588
329.396636	20883.949749
330.418507	26889.708543
331.431474	14902.271357
332.448622	19532.613065
333.438482	38968.005025
334.464971	20372.190955
335.423249	29948.507538
336.467592	22456.296482
337.344668	253636.582915
338.356126	93502.125628
339.331152	80399.532663
340.388240	57761.693467
341.334225	52712.005025
342.416578	30229.100503
343.402937	25526.869347
344.442081	13987.522613
345.352363	34239.924623
346.419330	11659.396985
347.431256	14491.964824
348.467353	15101.381910
349.436681	21351.537688
350.024353	1.567839
