# Supplementary material for: Development of a Python-based electron ionization mass spectrometry amino acid and peptide fragment prediction model
Source: PLoS One. 2024 Feb 16;19(2):e0297752. doi: 10.1371/journal.pone.0297752 (PMC10871511; doi:10.1371/journal.pone.0297752)
Supplement: S3 File — The included zip file contains text files with the data for the spectra used in the analysis discussed in this study. (ZIP) [file pone.0297752.s040.zip › Mass Spectra/20220510_QFAOH_AcN.txt]

SPECTRUM - MS
20220510_QFAOH_AcN.raw
+ c Full ms [60.00-350.00]
Scan #: 188-545
RT: 0.49-1.33
AV: 358
Data points: 295
Mass	Intensity
60.201440	2245377.469274
60.904401	8903126.527933
61.940998	1659433.717877
62.922242	4230961.256983
63.958396	1467895.798883
64.942077	5957363.938547
65.967128	1337791.047486
66.968204	2606025.592179
67.959749	721478.963687
68.879650	66948189.779330
69.983302	6366195.608939
70.999109	8044934.142458
71.993688	2696772.488827
72.945283	90349563.798883
74.015038	9927879.229050
74.980430	15648839.162011
76.014803	2865739.969274
76.990424	10009504.835196
77.997659	4291396.575419
79.021007	3170672.385475
80.041045	1537635.368715
81.038918	2915651.645251
82.044916	2321976.396648
83.041212	4311678.036313
84.028899	12486162.055866
85.046686	9585385.692737
86.055019	6038864.765363
87.035107	38587153.519553
88.069164	7272860.335196
89.044411	8912019.075419
90.067291	4228078.128492
91.021706	38504210.815642
92.064924	5921142.427374
92.592636	36.812849
93.108997	2142241.586592
94.090396	2166461.790503
94.989719	8023834.234637
96.068492	8397723.508380
97.030279	8761260.078212
98.089987	6690001.307263
99.071332	11592370.220670
100.099540	3681479.067039
101.076389	38515934.117318
102.117861	7345668.162011
103.078769	24735691.150838
104.073569	7507893.896648
105.072303	5458448.083799
106.136813	1749044.941341
107.058888	11183058.678771
108.086321	8686539.723464
109.121030	2458709.569832
110.098430	3462372.516760
111.100798	3140908.181564
112.135540	2740860.952514
113.131117	5161262.603352
114.104783	5351703.681564
115.133388	45374115.642458
116.166118	7499175.536313
117.140799	8385035.005587
118.115258	6739039.259777
119.112704	11461675.779330
120.122689	29516051.642458
121.142148	5056972.924581
122.155428	1633466.544693
123.156114	1369451.120112
124.142565	1855781.653631
125.128820	6218393.511173
126.124014	8384074.801676
127.124000	8102392.525140
128.159457	5985042.198324
129.157426	88430358.480447
130.210527	12924959.181564
131.170375	21743672.477654
132.165600	6887638.592179
133.163777	24304600.502793
134.118279	5153248.944134
135.134442	2398059.013966
136.184704	604979.170391
137.188086	1026405.167598
138.178698	1208786.337989
139.163649	5048175.198324
140.181634	8044680.282123
141.116711	4108223.578212
142.166912	873227.589385
143.189519	1064777.594972
144.205468	962197.837989
145.173993	5485537.393855
146.191304	3447218.446927
147.196601	12142918.304469
148.147715	3510725.935754
149.171365	2277746.871508
150.201612	1151161.500000
151.199809	3051542.273743
152.190258	13468531.804469
153.218828	4320980.927374
154.231635	7111469.558659
155.166400	3487542.136872
156.193317	2458733.729050
157.240947	91223572.022346
158.287260	13794288.142458
159.274645	6037606.234637
160.250267	1737216.452514
161.226336	8794219.184358
162.189730	2899253.980447
163.183833	6790953.064246
164.208676	7336176.726257
165.205212	54443631.770950
166.234733	28741375.642458
167.228473	44997343.067039
168.270950	11457626.589385
169.216839	2111398.055866
170.208497	667744.385475
171.229211	1605262.039106
172.253371	802155.667598
173.242196	1271051.413408
173.752722	265.821229
174.266803	2803266.474860
175.238794	8308629.201117
176.231469	2745413.371508
177.187348	5015682.265363
178.221967	2810050.022346
179.175147	6228306.530726
180.203870	1422170.533520
181.214259	1578429.569832
182.282840	3658540.748603
183.161640	1606796.541899
184.228008	513368.963687
185.269971	892266.259777
186.271703	696088.879888
187.248763	1235254.726257
188.256126	987526.706704
189.257034	9766774.977654
190.284226	2422960.122905
191.215157	5973686.047486
192.251522	2191838.298883
193.189561	10602791.067039
194.209645	2577864.796089
195.219247	1832958.952514
196.298708	3713972.664804
197.159962	1801027.715084
198.235577	1433459.720670
199.282186	855398.592179
200.267242	1204655.522346
201.257304	1679910.698324
202.270707	3241568.067039
203.281803	8485641.469274
204.301564	2156043.388268
205.247045	4776592.893855
206.262751	1548072.231844
207.210478	8347746.550279
208.228021	2010775.134078
209.227838	1464163.150838
210.294267	741775.784916
211.269928	697777.354749
212.292008	497719.840782
213.275329	1333293.033520
214.285214	1407014.351955
215.264259	3384487.393855
216.286315	1636573.726257
217.286142	2794640.689944
218.268881	6941274.159218
219.261792	4068379.089385
220.287725	1628226.720670
221.253024	5918724.701117
222.274153	1543385.918994
223.224489	2717378.245810
224.264392	1058908.310056
225.266831	1043474.184358
226.274822	1764777.298883
227.290646	1795434.843575
228.287797	3995747.058659
229.296690	5345852.273743
230.312943	1825208.410615
231.331345	16104661.251397
232.352971	3903621.441341
233.319895	3006878.731844
234.319291	937310.167598
235.261993	3641797.910615
236.287349	1140718.969274
237.250489	2186746.692737
238.298769	1117089.832402
239.277022	3445515.902235
240.306756	1534759.541899
241.309963	2541283.594972
242.298025	1904194.879888
243.297945	20230942.167598
244.314232	58400485.759777
245.326467	12548047.966480
246.334144	1807649.547486
247.294056	1313301.611732
248.297330	639491.508380
249.273351	8203025.634078
250.301341	2217818.279330
251.252300	2980445.966480
252.283848	903590.343575
253.240459	1565745.318436
254.273920	513318.698324
255.289104	398704.826816
255.839844	11.452514
256.379034	526044.770950
257.355787	419241.108939
258.322644	636112.187151
259.367689	1888722.798883
260.382769	707373.122905
261.354768	1813692.212291
262.335483	930370.569832
263.291541	5872289.779330
264.319655	1923387.790503
265.261409	3399446.907821
266.301853	1165269.131285
267.251302	2595818.229050
268.275948	747273.893855
269.275260	531793.483240
270.327728	237760.997207
271.317711	208663.547486
272.332165	180099.136872
273.335102	225281.357542
274.341412	205203.321229
275.329039	954963.846369
276.336230	671582.815642
277.330750	6441395.212291
278.352691	1941210.511173
279.302953	2117974.748603
280.330745	680688.882682
281.267630	1710606.536313
282.302580	597732.312849
283.295390	489571.483240
283.862061	13.402235
284.392334	439009.698324
285.371628	248092.642458
286.372635	171523.094972
287.373090	401367.094972
288.371400	356671.902235
289.347516	691384.664804
290.276673	551066.639665
291.317455	18312735.284916
292.348512	4993419.938547
293.329699	3305493.418994
294.366227	1012797.801676
295.324121	2270164.500000
296.335382	717781.871508
297.270445	819319.103352
298.289619	284480.307263
299.292179	225202.835196
300.354971	147221.519553
301.346664	374082.399441
302.360444	230628.170391
303.365415	406583.234637
304.385135	307428.142458
305.368231	2611520.801676
306.385534	886361.812849
307.323871	1539625.768156
308.344250	568083.863128
309.288611	1444967.488827
310.307966	508417.525140
311.296504	834068.357542
312.339467	317325.139665
313.316385	277975.678771
314.340878	184490.653631
315.359244	194688.740223
316.379029	218694.745810
317.378217	706386.304469
318.333652	514128.360335
319.377682	14331592.416201
320.403296	4434821.927374
321.383383	2661590.586592
322.405271	893147.363128
323.329777	1555472.536313
324.342432	530563.223464
325.285942	572351.857542
326.210797	768733.312849
327.265131	357341.821229
328.293025	186777.977654
329.326214	325640.879888
330.356664	158860.653631
331.384555	146891.466480
332.389365	318604.776536
333.407025	1267584.430168
334.421615	664229.949721
335.385379	2935582.094972
336.392033	1100104.656425
337.309795	5750318.477654
338.328044	2005775.262570
339.252745	3139357.581006
340.225389	3487297.234637
341.263569	763178.762570
342.258041	320753.033520
343.322766	165647.899441
344.371492	97860.005587
345.393894	226459.530726
346.419758	133514.737430
347.375594	605530.030726
348.402197	315742.918994
349.356801	1104005.606145
349.987128	35037.932961
