# Supplementary material for: Development of a Python-based electron ionization mass spectrometry amino acid and peptide fragment prediction model
Source: PLoS One. 2024 Feb 16;19(2):e0297752. doi: 10.1371/journal.pone.0297752 (PMC10871511; doi:10.1371/journal.pone.0297752)
Supplement: S3 File — The included zip file contains text files with the data for the spectra used in the analysis discussed in this study. (ZIP) [file pone.0297752.s040.zip › Mass Spectra/20220923_KMA-OH_ACN.txt]

SPECTRUM - MS
KMA-OH_ACN.raw
+ c Full ms [60.00-350.00]
Scan #: 193-445
RT: 0.51-1.12
AV: 253
Data points: 292
Mass	Intensity
60.183304	346667.976285
61.015076	380198.090909
62.025612	65703.897233
63.020274	101161.142292
63.998186	111249.889328
65.033443	165050.328063
66.053152	125348.679842
67.056174	499389.715415
68.070974	490177.861660
69.046314	2300630.928854
70.090779	1872254.118577
71.095393	1985780.683794
72.114464	428216.802372
73.058747	4711985.584980
74.076449	600938.426877
75.083109	253563.549407
76.097819	83446.936759
77.077308	265073.288538
78.091471	135567.802372
79.103671	226512.952569
80.123652	149474.577075
81.124480	445424.051383
82.141640	498217.592885
83.138387	1278728.245059
84.138893	998178.675889
85.140566	831193.853755
86.166155	294150.197628
87.126162	1762270.513834
88.146044	226583.027668
89.149891	208448.043478
90.169922	67596.047431
91.147948	364053.181818
92.156729	131045.632411
93.167979	209253.865613
94.157526	370813.272727
95.159579	573910.316206
96.187882	423733.968379
97.178086	911060.826087
98.179607	542819.415020
99.183397	499591.494071
100.181758	555779.944664
101.172946	2036189.438735
102.179693	424153.023715
103.165752	285038.924901
104.172753	150156.071146
105.172207	286555.592885
106.192574	148932.972332
107.179419	492327.818182
108.211055	176255.075099
109.220893	245889.750988
110.229037	257226.260870
111.208148	951721.557312
112.245958	1346083.952569
113.254233	723487.154150
114.241855	222738.351779
115.241210	1075407.841897
116.249512	214305.762846
117.219910	280024.059289
118.233272	127241.142292
119.208658	414986.758893
120.223977	215738.865613
121.250461	281363.960474
122.254775	139834.027668
123.266749	215338.640316
124.272134	162271.849802
125.278744	262883.415020
126.252543	275284.249012
127.282804	258131.525692
128.269290	649046.596838
129.245323	7628021.984190
130.267536	788461.197628
131.260587	444098.387352
132.275527	162014.909091
133.236124	1014149.035573
134.244467	232020.237154
135.273760	253349.992095
136.291292	124616.861660
137.303462	156255.051383
138.289566	128851.916996
139.308962	147387.181818
140.309843	140040.592885
141.302964	125772.075099
142.289617	134053.988142
143.306753	138229.154150
144.303730	78632.023715
145.291485	200094.754941
146.308601	229359.415020
147.282246	1588062.762846
148.294257	237316.992095
149.303561	266158.553360
150.322166	96419.916996
151.338948	140320.122530
152.337759	153259.264822
153.359041	114765.750988
154.359216	139801.308300
155.349427	135740.873518
156.380219	161894.130435
157.371478	3251415.399209
158.385775	533440.371542
159.357925	314771.150198
160.348462	138450.632411
161.332671	645845.695652
162.333591	166952.264822
163.335663	211600.691700
164.348068	107095.521739
165.346689	218227.545455
166.366649	149629.256917
167.358681	119211.980237
168.388015	103439.920949
169.382150	85540.501976
170.371748	55104.114625
171.391600	113891.205534
172.386598	59717.225296
173.371315	100614.316206
174.384384	76639.359684
175.360664	361087.264822
176.357103	141901.086957
177.334561	208707.664032
178.348406	311486.359684
179.338544	200613.106719
180.369128	122180.897233
181.374192	104213.403162
182.404852	85199.339921
183.408251	84563.059289
184.413581	37691.671937
185.435151	142465.363636
186.429039	48472.877470
187.401147	77557.430830
188.434219	64054.383399
189.401311	707799.391304
190.408090	172577.359684
191.374596	285679.549407
192.385931	97642.521739
193.333649	296828.861660
194.378631	102258.766798
195.395226	84484.984190
196.432368	91185.584980
197.419922	67624.284585
198.437849	42440.802372
199.462311	141002.988142
200.447330	57218.458498
201.426180	61687.628458
202.449308	70702.351779
203.413795	1109313.794466
203.914459	51.849802
204.420427	245761.833992
205.402794	227485.166008
206.424940	82416.727273
207.355406	372154.671937
208.380369	110811.260870
209.397523	97396.237154
210.456449	51529.142292
211.479601	78846.304348
212.479197	107601.498024
213.473907	102896.387352
214.444841	108220.679842
215.446128	50273.841897
216.479962	31242.664032
217.456536	103686.648221
218.467866	52666.893281
219.406065	132393.205534
220.437735	60529.478261
221.399944	372573.205534
222.421634	116286.553360
223.409070	108460.920949
224.463590	50668.486166
225.459016	49109.810277
226.472925	28467.699605
227.506138	58181.703557
228.509137	95328.395257
229.503871	70873.466403
230.522533	75471.264822
231.464225	1813026.909091
232.476357	439125.347826
233.470747	229170.324111
234.478615	62813.411067
235.416610	208952.541502
236.439047	88637.960474
237.390802	98600.146245
238.444445	55667.992095
239.463616	77256.035573
240.502214	43741.711462
241.519979	434401.130435
242.533030	99392.371542
243.522035	38893.114625
244.492455	30483.213439
245.509551	28521.671937
246.535410	23217.446640
247.476929	43956.936759
248.517716	29598.438735
249.417487	211634.814229
250.439672	77119.814229
251.371654	171384.300395
252.407880	61101.885375
253.368611	152889.509881
254.390545	51744.450593
255.442445	55328.679842
256.539892	118255.494071
257.564058	51504.656126
258.552377	56870.031621
259.530183	447907.869565
260.536645	99287.162055
261.490791	76430.007905
262.514307	38789.762846
263.455222	248136.960474
264.486019	98984.715415
265.400361	186346.399209
266.437290	71839.513834
267.373371	286039.826087
268.392886	87854.185771
269.411934	63829.098814
270.514995	40190.952569
271.511327	25926.071146
272.539207	19956.924901
273.558070	26006.312253
274.581038	21566.830040
275.527283	31163.221344
276.588942	35401.308300
277.477738	689099.865613
278.487186	200881.960474
279.455695	193180.830040
280.489862	65378.146245
281.404039	292033.015810
282.426207	91595.355731
283.436695	73314.778656
284.585109	121935.766798
285.584991	38241.861660
286.579150	12609.632411
287.575002	18873.051383
288.589368	13556.833992
289.562160	19012.328063
290.598418	19973.225296
291.504559	168742.324111
292.517236	62595.446640
293.460917	83580.411067
294.513603	37970.264822
295.434693	165116.209486
296.446320	58138.007905
297.413702	78290.399209
298.442128	31546.090909
299.461631	22245.747036
300.520474	12616.984190
301.539583	16531.000000
302.584585	13533.316206
303.581321	21124.869565
304.627132	28512.675889
305.518616	860063.810277
306.527898	251014.023715
307.514039	166742.822134
308.523006	55578.857708
309.430378	198674.648221
309.933594	7.320158
310.443835	68543.968379
311.403541	94771.047431
312.480486	43186.656126
313.474993	39341.798419
314.497970	14811.442688
315.522996	12799.703557
316.567440	14746.177866
317.562378	12297.426877
318.614050	12761.308300
319.554158	69737.466403
320.566776	32128.608696
321.494518	43091.671937
322.538216	23946.264822
323.448012	118661.770751
324.469696	45143.545455
325.374191	108610.707510
326.370057	65634.446640
327.367232	76299.122530
328.379735	29643.584980
329.430835	24887.415020
330.520302	13120.023715
331.546522	9964.031621
332.656387	10511.648221
333.575049	74035.667984
334.596216	31987.853755
335.524259	53898.861660
336.561797	36270.023715
337.450863	709729.869565
338.458763	236021.166008
339.422923	234426.094862
340.409015	152879.980237
341.405596	147369.245059
342.412365	50536.770751
343.428789	33426.924901
344.520819	14544.150198
345.552874	10244.288538
346.618260	6635.379447
347.608022	9198.553360
348.668456	8026.656126
349.538462	23562.146245
