# Supplementary material for: Development of a Python-based electron ionization mass spectrometry amino acid and peptide fragment prediction model
Source: PLoS One. 2024 Feb 16;19(2):e0297752. doi: 10.1371/journal.pone.0297752 (PMC10871511; doi:10.1371/journal.pone.0297752)
Supplement: S3 File — The included zip file contains text files with the data for the spectra used in the analysis discussed in this study. (ZIP) [file pone.0297752.s040.zip › Mass Spectra/20220923_MKA-OH_ACN.txt]

SPECTRUM - MS
MKA-OH_ACN.raw
+ c Full ms [60.00-350.00]
Scan #: 265-468
RT: 0.65-1.14
AV: 204
Data points: 292
Mass	Intensity
60.198980	606259.058824
60.994356	5186004.754902
62.014588	574651.411765
63.009884	489647.161765
64.011345	289804.960784
65.032197	432870.730392
66.043119	372054.901961
67.054777	1437965.955882
68.067132	1252988.931373
68.988781	23732991.039216
70.067951	4658571.803922
71.097101	2694878.289216
72.106356	1693889.112745
73.072985	4034065.318627
74.072054	1269067.710784
75.072260	698000.485294
76.089718	245146.519608
77.081854	625553.877451
78.061623	743313.872549
79.103497	440495.897059
80.109972	452977.872549
81.124896	771142.975490
82.134028	1686397.323529
83.155148	2304738.151961
84.140651	11358806.504902
85.150038	2379873.892157
86.126624	1846725.147059
87.129506	1945965.637255
88.123784	886501.627451
89.138305	452608.323529
90.144204	784668.779412
91.136584	1079321.877451
92.148065	401061.774510
93.161770	444056.867647
94.152859	825452.259804
95.106134	2745896.382353
96.171814	1257354.877451
97.122403	3040865.401961
98.175551	1802070.250000
99.175688	1971288.901961
100.186536	1370256.279412
101.187443	3519033.651961
102.186208	787768.000000
103.178175	570253.524510
104.152627	4571836.117647
105.182120	645283.318627
106.177795	694502.142157
107.182257	828221.514706
108.200213	490387.710784
109.215505	519529.681373
110.221113	750026.259804
111.209236	1651486.686275
112.248226	2094120.651961
113.213638	2977756.308824
114.188679	1183600.313725
115.235463	1594353.568627
116.215167	1425892.666667
117.217839	507045.916667
118.217409	513391.759804
119.211213	637041.539216
120.234624	681580.392157
121.235914	1043110.754902
122.249434	424341.318627
123.255246	577637.284314
124.265941	505894.632353
125.249571	886244.730392
126.247482	843182.151961
126.752029	112.166667
127.265422	1112999.892157
128.244560	3682223.882353
129.247891	8893197.514706
130.276809	1251789.460784
131.237554	1839387.651961
132.256540	479624.122549
133.243906	1059922.779412
134.226355	398718.750000
135.270100	375227.034314
136.295593	314905.990196
137.295695	530629.058824
138.298627	509788.308824
139.290365	685027.127451
140.285154	662997.024510
141.272939	1358746.950980
142.292894	431954.735294
143.312497	322614.318627
144.296801	447035.372549
145.298328	395722.421569
146.301421	693656.607843
147.297849	1711919.367647
148.298042	386487.338235
149.310069	436192.563725
150.320928	338878.191176
151.337098	724836.416667
152.337874	833185.656863
153.334451	738150.764706
154.329909	645279.455882
155.318760	698727.568627
156.348814	533490.906863
157.361420	3498816.784314
158.365719	779154.352941
159.341107	519667.784314
160.343222	261695.166667
161.331747	485415.852941
162.327198	263023.720588
163.323026	402116.848039
164.336338	326057.063725
165.330500	601246.421569
166.351174	487317.980392
167.346046	622958.691176
168.347107	641859.524510
169.332110	336385.794118
170.341894	424640.235294
171.368473	359834.397059
172.360684	292599.127451
173.352623	450013.696078
174.360256	249204.254902
175.352965	430678.274510
176.343626	358526.161765
177.338733	464744.372549
178.342366	1170147.598039
179.334302	570338.970588
180.363856	611953.303922
181.366045	821609.779412
182.371634	910471.225490
183.364465	366049.161765
184.392868	295289.397059
185.381034	1961361.284314
186.386557	340199.818627
187.383206	193401.549020
188.384488	158151.068627
189.390582	478504.651961
190.400754	184360.210784
191.366699	462465.970588
192.386045	238080.960784
193.328506	607980.460784
194.362097	300222.965686
195.373602	275409.823529
196.407943	306675.250000
197.370134	266401.656863
198.403350	805359.475490
199.405443	953639.019608
200.412647	301434.500000
201.407469	321848.387255
202.380446	2206392.078431
203.400748	796394.637255
204.408195	237632.602941
205.387370	277572.725490
206.413268	194491.058824
207.347978	468430.857843
208.382462	200512.480392
209.396864	200457.686275
210.420980	162730.127451
211.424995	262930.000000
212.442775	251751.960784
213.437418	352153.210784
214.406803	670894.205882
215.416480	212265.730392
216.427682	150489.279412
217.431575	230430.745098
218.439597	478045.191176
219.417736	258740.348039
220.385011	851281.122549
221.397698	428538.470588
222.422230	193325.877451
223.396277	201604.161765
224.431307	194498.750000
225.427560	188080.823529
226.440918	133752.921569
227.465167	190951.279412
228.484666	246955.583333
229.488423	133867.049020
230.480601	144150.916667
231.472621	1056536.480392
232.473413	311680.181373
233.462006	203662.156863
234.459318	133293.357843
235.420090	196099.450980
236.451009	111973.813725
237.416909	157546.485294
238.448981	260750.063725
239.459821	162959.686275
240.485986	129960.455882
241.498459	694014.009804
242.491024	264415.661765
243.488507	124365.122549
244.464871	222112.955882
245.468990	150986.107843
246.460058	105755.230392
247.454432	93770.642157
248.464572	84395.490196
249.409185	375560.289216
250.441085	133657.073529
251.407010	249439.367647
252.446578	120734.171569
253.412452	176620.941176
254.442280	145210.416667
255.475566	117108.318627
256.527190	287347.627451
257.524893	117171.024510
258.526695	115339.647059
259.503243	843978.549020
260.504075	217031.465686
261.491065	117425.053922
262.499326	76645.495098
263.446942	269557.877451
264.479689	127766.995098
265.418229	232869.406863
266.454304	123594.264706
267.407115	264612.308824
268.450916	117332.122549
269.472385	101049.784314
270.518437	122621.906863
271.505276	70519.696078
272.527129	65359.397059
273.532457	77942.700980
274.484416	950259.838235
275.498993	195515.465686
276.513498	71431.245098
277.485911	281796.382353
278.497268	116878.372549
279.462112	166667.313725
280.497299	84024.504902
281.430697	271230.671569
282.478485	118663.705882
283.487030	102694.990196
284.589071	265382.029412
285.560517	104786.995098
286.549899	51047.857843
287.519757	102672.553922
288.534514	81079.460784
289.523278	58849.441176
290.511121	103968.691176
291.482626	662536.377451
292.499505	210446.696078
293.478373	180914.455882
294.508538	92497.823529
295.463574	191962.838235
296.489975	88476.627451
297.469551	94734.862745
298.517667	58807.044118
299.527918	52127.436275
300.536717	62131.397059
301.547197	51716.872549
302.539335	39098.161765
303.532622	58540.279412
304.554161	48010.779412
305.538494	213373.602941
306.546165	94004.049020
307.497282	115822.068627
308.519709	63862.392157
309.467392	147233.259804
310.495307	69936.058824
311.485647	72243.446078
312.523474	202934.759804
313.532831	101894.044118
314.548304	52200.975490
315.546894	34969.049020
316.570907	32481.534314
317.549007	39275.377451
318.596908	43018.622549
319.545725	394666.352941
320.543722	176466.073529
321.529315	109055.401961
322.540708	50808.529412
323.490496	114221.563725
324.521265	56382.215686
325.470698	65920.254902
326.468030	61961.058824
327.468018	61137.656863
327.970459	2.098039
328.508473	37752.073529
329.506167	36210.838235
330.543092	46126.872549
331.546880	33878.504902
332.574346	27897.019608
333.579351	68541.906863
334.572722	45219.024510
335.545195	84201.426471
336.579169	52516.490196
337.474864	478092.828431
338.488634	173596.843137
339.449416	180788.196078
340.452222	140811.588235
341.473134	92336.470588
342.489471	44230.186275
343.523755	31466.348039
344.576810	21368.995098
345.579647	28810.397059
346.596609	23079.416667
347.575728	35042.009804
348.547137	103299.117647
349.540160	76287.352941
