# Supplementary material for: Development of a Python-based electron ionization mass spectrometry amino acid and peptide fragment prediction model
Source: PLoS One. 2024 Feb 16;19(2):e0297752. doi: 10.1371/journal.pone.0297752 (PMC10871511; doi:10.1371/journal.pone.0297752)
Supplement: S3 File — The included zip file contains text files with the data for the spectra used in the analysis discussed in this study. (ZIP) [file pone.0297752.s040.zip › Mass Spectra/20220923_SHA-OH_ACN.txt]

SPECTRUM - MS
SHA-OH_ACN.raw
+ c Full ms [60.00-350.00]
Scan #: 202-433
RT: 0.54-1.10
AV: 232
Data points: 293
Mass	Intensity
60.182600	12990304.741379
61.015819	1844834.737069
62.023621	291045.818966
63.008533	568490.047414
64.014794	369901.892241
65.034667	722078.318966
66.035279	768640.547414
67.044069	1695917.586207
68.047018	1940005.288793
68.981565	38107760.400862
70.056820	6390163.025862
71.075810	6032685.771552
72.080739	2284022.719828
73.041875	23208610.112069
74.068092	3165524.875000
75.066843	1310264.750000
76.084645	483910.133621
77.066775	1097347.594828
78.052241	1245685.163793
79.098160	762568.349138
80.113753	1062318.590517
81.098952	5509654.228448
82.105358	5746205.038793
83.123187	2651512.267241
84.142102	1882804.198276
85.119497	4392244.715517
86.118118	3656499.068966
87.116885	10717177.137931
88.134132	1963948.310345
89.119760	1522521.241379
90.123955	1092460.547414
91.130910	1276302.215517
92.140631	708098.521552
93.151444	1224351.995690
94.140387	2359806.262931
95.097430	5178759.189655
96.159408	2830251.435345
97.118873	5551070.431034
98.171604	2626327.530172
99.149134	7460218.857759
100.166844	2103911.400862
101.157397	11058680.793103
102.175372	1834213.112069
103.156552	1890576.422414
104.137466	811951.801724
105.149287	819185.224138
106.190298	929946.754310
107.157833	2840116.672414
108.169644	1701376.086207
109.188213	1599251.172414
110.189382	1886245.926724
111.198115	1851751.581897
112.227671	2004762.297414
113.181659	5536998.172414
114.186188	2229071.750000
115.215269	10780172.211207
116.235275	2116802.219828
117.212450	1558636.043103
118.198397	1381484.219828
119.179374	2546155.370690
120.182315	1522795.422414
121.211444	2385577.767241
122.230987	1131392.952586
123.237785	1364770.206897
124.246460	998060.314655
125.221212	2111231.293103
126.201616	2684159.719828
127.207660	2755582.362069
128.206226	25609004.978448
129.250528	29730001.073276
130.276057	4223701.004310
131.253143	2792716.659483
132.244253	1324264.198276
133.233428	6814440.150862
134.187667	1765841.737069
135.229458	1327351.672414
136.251074	1112728.211207
137.267014	1489034.405172
138.263257	974598.883621
139.237902	2326787.956897
140.245574	3350025.370690
141.208009	1467944.706897
142.254172	615368.922414
143.282716	548430.107759
144.269333	700872.918103
145.264453	1593427.702586
146.272250	2160161.594828
147.272978	4545377.349138
148.234216	1138396.327586
149.269457	875675.728448
150.295901	584098.293103
151.312525	1852060.456897
152.296399	3768738.181034
153.309840	1244227.896552
154.303261	1775911.982759
155.234792	1138519.495690
156.294410	1136463.370690
157.342948	28018189.431034
158.368984	4493197.120690
159.344498	2191615.538793
160.335608	760748.629310
161.314284	3261648.331897
162.288115	1150199.181034
163.281794	2274596.241379
164.303776	2177755.879310
165.292112	12033582.215517
166.319463	5906526.969828
167.316700	9046622.051724
168.333748	2662792.017241
169.244796	839065.814655
170.293496	376959.150862
170.605737	90.590517
171.331981	684508.762931
172.334910	458392.478448
173.330397	529739.758621
174.344868	477215.443966
175.328159	1684167.775862
176.311323	1011115.646552
177.283812	1791559.625000
178.318587	2324627.508621
179.273417	2106954.375000
180.314040	664946.853448
181.315609	937389.198276
182.356415	1125451.392241
183.251738	651202.659483
184.312723	290049.461207
185.373998	633004.060345
186.370822	308623.689655
187.347030	501842.159483
188.360358	416437.801724
189.360665	3658170.581897
190.373017	1073322.435345
191.309751	1973885.280172
192.339467	707325.418103
193.279252	3470963.452586
194.316340	1144100.961207
195.323056	753692.375000
196.383145	1113756.969828
197.275096	753869.275862
198.341551	307429.616379
199.383988	569788.564655
200.367622	391288.306034
201.367565	432629.344828
202.362093	706104.995690
203.379528	3705630.909483
204.395288	994133.176724
205.343489	1512650.771552
206.352538	1779347.219828
207.313766	3059290.297414
208.347633	1589535.181034
209.337931	805651.344828
210.380792	344114.327586
211.369678	517245.224138
212.398697	339648.362069
213.402192	753774.668103
214.378121	1337644.435345
215.366019	1009446.293103
216.380610	521996.383621
217.389677	931373.978448
218.402043	387823.258621
219.356271	874877.969828
220.381980	396031.693966
221.344601	1460201.245690
222.371808	511175.788793
223.321037	981480.556034
224.355043	498996.771552
225.365915	474373.327586
226.377930	544266.931034
227.408862	640182.737069
228.402714	1027348.737069
229.404075	1253302.551724
230.413666	568216.491379
231.437663	8017590.288793
232.451257	1939252.461207
233.425507	1247843.064655
234.421568	391796.943966
235.361849	1242005.142241
236.383821	425716.297414
237.341867	869126.818966
238.382195	379621.581897
239.375471	968917.237069
240.405047	417032.836207
241.447476	1016099.133621
242.434242	681110.793103
243.422605	3984762.573276
244.423550	12331309.508621
245.428335	2762652.827586
246.439568	402502.844828
247.390811	450331.327586
248.407630	368141.590517
249.375299	2450449.163793
250.393360	734567.129310
251.344392	1312504.327586
252.369476	430141.362069
253.339000	927378.064655
254.370263	306679.008621
255.419755	414458.155172
255.944697	132.646552
256.507968	644273.594828
257.494784	259465.004310
258.491293	197579.655172
259.469951	1467836.150862
260.470548	460410.284483
261.446437	489993.887931
262.441678	327632.762931
263.393619	2035775.689655
264.430237	685222.620690
265.364854	1610107.448276
266.385170	527885.943966
267.349745	1483094.137931
268.371431	442920.650862
269.383699	328041.659483
270.461023	226809.982759
271.454673	156290.818966
272.461607	102672.392241
273.482531	134277.754310
274.478569	96388.913793
275.443618	249446.935345
276.468948	166921.340517
277.441114	1933453.603448
278.456091	602627.512931
279.402006	962581.633621
280.426854	337681.375000
281.373902	1154773.254310
282.403819	397487.866379
283.409022	328894.745690
284.548418	557246.775862
285.529328	209476.685345
286.500297	95354.599138
287.496809	138894.543103
288.499926	102401.935345
289.458729	254382.228448
290.459996	201315.892241
291.440518	5842204.551724
292.457248	1660678.198276
293.432016	1298534.926724
294.448827	369079.409483
295.400605	979821.974138
296.415985	326733.836207
297.385784	461264.853448
298.412127	176775.418103
299.424930	140258.405172
300.473028	79761.831897
301.477983	100428.556034
302.491501	69178.547414
303.493558	106257.224138
304.511098	99075.349138
305.487677	1559725.655172
306.500837	512320.366379
307.446594	721069.107759
308.464211	278946.056034
309.402458	928969.008621
310.412441	318646.978448
311.400166	325534.487069
312.466766	143317.521552
313.443879	126186.689655
314.473661	60184.935345
315.481502	66574.435345
316.507668	62102.836207
317.497955	154920.198276
318.522974	142959.577586
319.501858	2818001.603448
320.510436	964000.823276
321.488537	665029.275862
322.490530	225254.935345
323.427528	817309.206897
324.443379	267654.280172
325.397333	320396.922414
326.397077	184051.293103
327.396844	182257.176724
328.424478	81342.306034
329.451336	76523.568966
330.499763	52219.685345
331.503367	57373.133621
332.548569	58074.551724
333.534725	383267.168103
334.545975	185386.193966
335.499654	847473.892241
336.513724	364038.400862
337.434918	3753729.086207
338.446082	1267002.818966
339.419934	1117740.306034
340.412625	558590.293103
341.414349	307016.594828
342.433924	104837.306034
343.462686	85497.413793
344.517402	48238.383621
345.517944	58769.827586
346.565400	41862.142241
347.524436	124911.232759
348.549356	81834.831897
349.482571	415795.982759
350.032410	2.625000
