# Supplementary material for: Development of a Python-based electron ionization mass spectrometry amino acid and peptide fragment prediction model
Source: PLoS One. 2024 Feb 16;19(2):e0297752. doi: 10.1371/journal.pone.0297752 (PMC10871511; doi:10.1371/journal.pone.0297752)
Supplement: S3 File — The included zip file contains text files with the data for the spectra used in the analysis discussed in this study. (ZIP) [file pone.0297752.s040.zip › Mass Spectra/20221007_ARA-OH_ACN.txt]

SPECTRUM - MS
ARA-OH_ACN.raw
+ c Full ms [60.00-350.00]
Scan #: 247-401
RT: 0.65-1.03
AV: 155
Data points: 294
Mass	Intensity
60.158292	791953.864516
60.946717	705743.109677
61.950811	267934.800000
62.948103	622343.174194
63.849904	9185179.806452
64.951352	1211247.393548
65.941953	1496621.090323
66.976109	2618603.548387
67.981839	3527943.638710
68.893129	26405250.335484
69.989240	8015481.400000
71.009322	4691216.258065
72.019287	3515974.458065
72.976785	16239334.780645
73.993544	2571306.612903
74.997400	981180.367742
75.981175	774491.070968
76.990426	1512672.129032
77.987349	1197033.070968
79.017351	1282802.993548
80.018535	1289169.116129
80.520721	127.703226
81.031891	1554715.709677
82.044530	1813850.503226
83.044315	2349171.458065
84.052144	2227471.232258
85.054092	2668894.103226
86.042424	3024254.935484
87.043974	6824860.348387
88.057240	1292650.819355
89.041536	960239.935484
90.053361	616454.335484
91.043011	1805110.903226
92.058564	915041.670968
93.063402	1287405.348387
94.059334	1917026.690323
95.047558	3175509.896774
96.082451	4335627.109677
97.068391	4198109.896774
98.098069	4551507.167742
99.074429	10079679.038710
100.110496	3862650.935484
101.097258	5873136.677419
102.103194	1078338.664516
103.078810	1117875.787097
104.071127	712270.812903
105.081536	979963.877419
106.099013	1321710.148387
107.098521	1300544.812903
108.115686	1187937.812903
109.115469	1717453.625806
110.116366	1805726.632258
111.117139	1799389.916129
112.137195	1436276.503226
113.120791	2348487.851613
114.114188	2005897.103226
115.140304	6629652.664516
116.147846	3042778.516129
117.132836	1500230.909677
118.118446	1077818.464516
119.109590	2067952.677419
120.133053	1276785.367742
121.135173	1842377.329032
122.159234	1360295.264516
123.151615	2938471.303226
124.162994	1947399.464516
125.153773	1567997.245161
126.138465	1505346.458065
127.159794	1540263.187097
128.154959	2397189.780645
129.163285	12608572.296774
130.194784	2160937.522581
131.171892	1631546.212903
132.169724	1266957.316129
133.152029	4273973.522581
134.144833	1470133.135484
135.171302	1156513.477419
136.184527	1294226.174194
137.186885	2585660.787097
138.198697	1150053.174194
139.191741	1351170.464516
140.169833	1911567.406452
141.163864	1786140.361290
142.166534	2545807.245161
142.540409	328.793548
143.196357	1072975.329032
144.203403	767296.425806
145.181690	1168585.187097
146.197591	1201656.909677
147.188137	3126429.483871
148.192230	1301917.651613
149.205458	1417245.167742
150.204992	1196830.303226
151.208325	4991891.864516
152.232838	4682765.838710
153.227946	1558746.664516
154.215683	1222919.916129
155.192212	971734.625806
156.210109	1143102.096774
157.235470	13047696.464516
158.276917	2361712.696774
159.250524	1447828.083871
160.248160	885150.851613
161.227562	2724994.554839
162.228832	1059426.929032
163.218341	1145086.458065
164.234263	1074648.148387
165.225116	2187770.438710
166.235727	1649486.219355
167.249694	1357607.767742
168.240971	2450442.896774
169.215554	899930.058065
170.241652	605039.529032
171.244573	1019437.432258
172.256985	747870.735484
173.254138	1085094.341935
174.268711	964079.161290
175.257345	1950043.806452
176.250943	1279810.354839
177.232503	1500240.264516
178.227298	3280629.916129
179.222256	1528011.322581
180.248594	650202.316129
181.242585	811395.722581
182.273149	775455.438710
183.238583	552167.103226
184.266100	513575.529032
185.286155	916215.290323
186.289274	664489.477419
187.280435	1064135.154839
188.288177	1184303.522581
189.283706	4000321.825806
190.291462	1857266.238710
191.255165	1670767.354839
192.274164	788231.541935
193.205675	1918521.251613
194.245633	823910.316129
195.255514	681836.832258
196.285808	719419.741935
197.246193	621093.012903
198.288700	411479.819355
199.305246	586397.529032
200.310578	578386.309677
201.310442	741019.864516
202.304254	1015254.729032
203.298080	7450888.606452
204.319607	1781427.735484
205.280244	1309364.058065
206.295225	683684.032258
207.236822	1643666.948387
208.267572	576985.451613
209.272144	576341.587097
210.295371	557906.812903
211.291187	650016.677419
212.314941	488581.838710
213.317529	587140.993548
214.293849	838382.303226
215.304078	512974.400000
216.312560	498401.309677
217.304898	954284.348387
218.310217	570185.541935
219.286375	991604.522581
220.311315	477701.400000
221.272064	1391182.516129
221.775269	100.903226
222.294815	695951.619355
223.270710	781403.296774
224.307570	398926.335484
225.306067	450525.838710
226.327769	398549.238710
227.341508	1026865.103226
228.352657	658901.167742
229.346863	569713.470968
230.334397	596034.251613
231.334857	5505382.045161
232.355865	1432612.283871
233.337931	944006.677419
234.337874	398768.038710
235.283330	944417.432258
236.313566	487775.696774
237.269198	613443.554839
238.311414	360803.574194
239.305119	422221.335484
240.337846	327407.819355
241.355265	478590.077419
242.367495	543814.606452
243.367673	562085.754839
244.352532	358530.354839
245.354609	324612.690323
246.355461	289851.787097
247.331549	484781.774194
248.330352	1411756.496774
249.300414	1693334.387097
250.313571	622983.529032
251.264056	918566.490323
252.304548	417823.767742
253.270929	808015.612903
254.327435	407546.767742
255.355308	388590.877419
256.388046	402696.787097
257.372575	272177.064516
258.372254	256392.793548
259.387005	777824.200000
260.389369	337552.225806
261.359844	496067.954839
262.362849	355271.193548
263.314416	1521293.206452
264.343773	644791.470968
265.282793	1099932.954839
266.312970	474947.870968
267.263215	1128807.929032
268.318413	466008.193548
269.343317	406996.290323
270.368722	242816.232258
271.357038	210540.109677
272.351778	237896.741935
273.364995	210561.141935
274.376305	193395.425806
275.363597	313296.954839
276.369498	332419.851613
277.346342	1770999.045161
278.369089	749193.645161
279.324402	971011.232258
280.353563	463413.864516
281.313712	1458088.625806
282.342097	549667.561290
283.336038	366571.090323
284.406402	344284.787097
285.390683	196971.819355
286.390526	211922.290323
287.394681	195097.251613
288.402158	236490.606452
289.390508	264797.045161
290.398517	293834.619355
291.345703	2987727.393548
292.364089	1039049.690323
293.340140	865918.670968
294.361966	390669.664516
295.311877	778462.535484
296.361530	739657.270968
297.323819	493610.729032
298.350517	217773.948387
299.354756	185279.000000
300.384093	152023.645161
301.379538	189786.238710
302.386278	165489.554839
303.401686	241620.316129
304.394249	242134.264516
305.382188	1651807.954839
306.402870	605386.503226
307.362517	669159.225806
308.378557	311685.006452
309.316570	768486.916129
310.349385	372414.806452
311.322674	337523.567742
312.375893	225865.677419
313.351908	180769.412903
314.384086	138725.154839
315.385871	140116.896774
316.402036	154449.051613
317.394418	210569.451613
318.411983	268813.722581
319.390657	1733059.683871
320.402163	652313.103226
321.379758	513062.890323
322.392658	233375.348387
323.326851	775184.245161
324.349712	312609.916129
325.312320	360342.600000
326.351600	184609.316129
327.317632	239274.322581
328.361095	138804.374194
329.369415	139238.425806
330.392526	115578.929032
331.400486	128333.154839
332.442087	153745.135484
333.419021	425092.432258
334.430618	240653.058065
335.401338	582761.032258
336.409633	357547.103226
337.324057	3264145.432258
338.345766	1147599.645161
339.325432	888046.406452
340.348192	314357.264516
341.307776	353295.612903
342.338869	168183.690323
343.351670	141229.600000
344.418842	105351.458065
345.402636	104033.567742
346.423767	109585.135484
347.419356	153290.077419
348.429696	133428.793548
349.391431	296284.277419
349.900167	12354.109677
