# Supplementary material for: Development of a Python-based electron ionization mass spectrometry amino acid and peptide fragment prediction model
Source: PLoS One. 2024 Feb 16;19(2):e0297752. doi: 10.1371/journal.pone.0297752 (PMC10871511; doi:10.1371/journal.pone.0297752)
Supplement: S3 File — The included zip file contains text files with the data for the spectra used in the analysis discussed in this study. (ZIP) [file pone.0297752.s040.zip › Mass Spectra/20221007_EEA-OH_ACN.txt]

SPECTRUM - MS
EEA-OH_ACN.raw
+ c Full ms [60.00-350.00]
Scan #: 203-522
RT: 0.55-1.33
AV: 320
Data points: 295
Mass	Intensity
60.142911	2937014.756250
60.937565	2312747.984375
61.941230	353715.806250
62.946007	670898.106250
63.927806	923108.734375
64.964978	1211969.325000
65.979530	1081480.109375
66.977912	5091605.590625
68.003533	3920991.706250
68.942861	33368150.593750
70.009988	12985828.675000
71.022865	13479575.803125
72.036093	5821109.862500
72.988523	17561356.193750
73.991850	2754673.690625
74.997064	650017.800000
76.004503	492503.859375
76.993582	1522657.953125
77.997983	1040496.312500
79.020594	1634965.321875
80.036575	1066003.237500
81.047638	2874423.037500
82.060386	3346925.175000
83.061498	8807504.081250
84.024604	26915518.262500
85.070301	7169998.784375
86.057719	3164774.187500
87.046653	5040289.003125
88.052517	1278484.675000
89.050702	834709.018750
90.059796	525272.862500
91.045195	2099395.115625
92.064596	815289.906250
93.072556	1224567.787500
94.077119	1345079.762500
95.052916	3870284.956250
96.101076	3023066.675000
97.093563	6829924.100000
98.109953	5409865.815625
99.120445	3368590.784375
100.066867	57118644.075000
101.104687	6880790.909375
102.087142	1760770.071875
103.092178	807085.790625
104.067036	638895.868750
105.091617	787914.012500
106.099092	1027074.203125
107.103819	1256058.631250
108.118698	885520.178125
109.129570	1381281.209375
110.136057	1837063.040625
111.136930	3274259.393750
112.144287	2897136.481250
113.166581	1752001.178125
114.155232	2760831.325000
115.145835	3389338.850000
116.140094	1925716.768750
117.134942	794750.231250
118.130261	674350.053125
119.125044	1230448.012500
120.147308	898650.265625
121.149257	1748544.893750
122.165724	685292.659375
123.175176	995506.912500
124.183908	987695.396875
125.198568	1276606.365625
126.172080	1899384.215625
127.202656	1172241.365625
128.216963	2475257.750000
129.176802	10785969.825000
130.187397	1649299.400000
131.172017	915572.031250
132.179586	582410.934375
133.161286	1539573.821875
134.165627	659547.046875
135.192288	766348.850000
136.202801	573898.000000
137.203293	902807.762500
138.218147	984516.315625
139.206754	1139202.196875
140.200408	1753684.715625
141.209125	1110928.368750
142.241039	1208171.775000
143.226107	1726751.309375
144.212452	598325.690625
145.198994	528128.984375
146.212564	578077.340625
147.194046	1657530.753125
148.211211	557813.637500
149.194619	956128.593750
150.222870	553170.115625
151.233032	919197.318750
152.226939	1149955.687500
153.240197	778498.018750
154.221019	1575408.631250
155.242596	817514.459375
156.274124	1435845.321875
157.269277	5532958.550000
158.272544	1052370.009375
159.255269	576366.528125
160.248601	345555.868750
161.246720	879529.134375
162.242356	421196.306250
163.245814	614807.112500
164.255545	470777.550000
165.231580	1113828.534375
166.265342	860190.571875
167.261914	659002.778125
168.301684	843212.518750
169.292617	533405.278125
170.311498	1114401.750000
171.292429	2170612.815625
172.283871	535455.137500
173.276903	354887.181250
174.270335	377808.678125
175.259760	721643.096875
176.248088	652799.703125
177.253130	778162.871875
178.234592	2312973.890625
179.254772	874113.846875
180.283078	688655.565625
181.266379	850488.506250
182.245318	2849644.303125
183.287676	897789.909375
184.341927	972711.878125
185.314576	2529069.203125
186.311744	522455.850000
187.277307	340057.493750
188.294610	248962.525000
189.292973	1037483.534375
190.299480	405725.965625
191.271559	758141.165625
192.289727	423287.678125
193.249037	656996.684375
194.290582	554843.071875
195.295025	427902.009375
196.342348	624818.931250
197.332468	446580.206250
198.367421	814618.937500
199.349219	1314987.012500
200.314830	1627205.550000
201.301862	590224.496875
202.307711	318082.837500
203.297168	1289950.115625
204.310729	413991.671875
205.302958	458405.484375
206.251267	516805.778125
207.247583	808898.481250
208.231277	718850.918750
209.317947	341812.471875
210.365095	590961.300000
211.337505	565393.356250
212.386776	898335.496875
213.365891	1194443.925000
214.318574	1149366.996875
215.315530	354226.712500
216.322767	168161.600000
217.309457	324306.000000
217.828637	10.771875
218.330106	226767.050000
219.286881	359533.362500
220.324900	238732.403125
221.299467	531537.925000
222.302022	479219.171875
223.317956	322332.550000
224.388617	471381.603125
225.375009	385580.356250
226.410172	996969.412500
227.402712	948547.140625
228.387988	1756484.768750
229.372985	529345.528125
230.356851	272082.065625
231.343217	2173034.081250
232.361078	638571.687500
233.318895	458516.434375
234.334076	227961.593750
235.265666	541265.165625
236.327628	258460.540625
237.325085	271786.712500
238.407306	395363.712500
239.394502	359586.571875
239.938599	160.281250
240.443108	1082408.443750
241.430015	960397.818750
242.419959	761399.156250
243.397679	231181.900000
244.354941	153305.431250
245.366108	147001.500000
246.368801	130041.093750
247.353561	193318.415625
248.374177	148560.590625
249.315675	446278.803125
250.261972	439326.006250
251.298798	383501.456250
252.303565	810654.453125
253.366796	511092.962500
254.462945	2422011.371875
255.462101	1574437.725000
256.439846	1843753.615625
257.434382	442873.000000
258.410380	171476.950000
259.404989	438775.587500
260.395192	183159.978125
261.388752	191802.137500
262.400856	155131.740625
263.348984	503176.100000
264.390518	313955.221875
265.347668	515740.931250
266.449564	896032.815625
267.406057	1230665.178125
268.496267	9302567.450000
269.509889	17717033.190625
270.509474	4075167.959375
271.496933	555739.925000
272.419601	144649.871875
273.399845	138741.162500
274.403226	116983.165625
275.362578	230441.440625
276.401765	143729.750000
277.367462	730771.278125
278.389511	288213.278125
279.354313	367848.509375
280.412663	231784.240625
281.349242	484076.515625
281.928345	230.431250
282.463446	911344.290625
283.468808	774461.596875
284.470422	626817.271875
285.456874	197759.443750
286.422651	97063.362500
287.412772	104456.953125
288.418710	83752.290625
289.423948	117212.290625
290.437859	101238.068750
291.375466	478934.818750
292.395491	213530.350000
293.358847	256452.121875
294.413916	180077.675000
295.352127	299395.509375
296.424031	205139.537500
297.384497	225790.596875
298.408085	129414.693750
299.392012	103046.365625
300.410347	77600.143750
301.413596	96426.443750
302.452720	98873.396875
303.452317	106483.881250
304.459517	96684.818750
305.405494	770897.171875
306.426311	287888.600000
307.392091	255303.325000
308.439032	150813.843750
309.360900	367330.406250
310.472817	441850.181250
311.463555	482765.012500
312.462897	183398.653125
313.401619	118641.228125
314.416878	78701.762500
315.427652	76016.781250
316.447197	70737.356250
317.438543	87839.643750
318.455224	84711.328125
319.424055	289796.606250
320.417340	194722.509375
321.408705	143005.640625
322.449494	99683.556250
323.371238	240362.546875
324.412051	131705.800000
325.336567	177898.434375
326.370199	103148.053125
327.323491	144826.628125
328.367449	86468.631250
329.389418	85269.921875
329.908325	56.765625
330.447086	70200.353125
331.456256	70190.618750
332.478658	66171.775000
333.464952	151236.546875
334.481676	102230.590625
335.423235	143723.371875
336.469132	122784.012500
337.353726	853115.368750
338.376256	342991.553125
339.360312	285151.059375
340.396470	121011.790625
341.331439	181189.893750
342.375877	94835.481250
343.403425	81695.315625
344.453270	69729.906250
345.467546	66958.746875
346.486735	59267.609375
347.493999	86234.503125
348.502543	69061.250000
349.462677	88641.718750
349.982468	9.475000
