# Supplementary material for: Development of a Python-based electron ionization mass spectrometry amino acid and peptide fragment prediction model
Source: PLoS One. 2024 Feb 16;19(2):e0297752. doi: 10.1371/journal.pone.0297752 (PMC10871511; doi:10.1371/journal.pone.0297752)
Supplement: S3 File — The included zip file contains text files with the data for the spectra used in the analysis discussed in this study. (ZIP) [file pone.0297752.s040.zip › Mass Spectra/20221007_PA-OH_ACN.txt]

SPECTRUM - MS
PA-OH_ACN.raw
+ c Full ms [60.00-350.00]
Scan #: 272-392
RT: 0.69-0.99
AV: 121
Data points: 294
Mass	Intensity
60.165953	555739.140496
60.964402	549817.628099
61.964395	141900.892562
62.961630	267525.925620
63.938362	260658.016529
64.982272	468377.636364
65.983943	764665.033058
66.983262	2600274.983471
68.005314	14229782.842975
68.970339	50501996.917355
69.982944	156177437.727273
70.491058	53.917355
71.030043	11817919.173554
72.039666	1405217.132231
72.994266	8794169.619835
74.010657	1427173.223140
75.011107	666696.107438
76.022858	455225.727273
77.003690	699818.727273
77.982914	964635.165289
79.033886	594854.545455
80.044231	606085.099174
81.047419	1349858.644628
82.050935	1728536.099174
83.075116	1892883.743802
84.062822	6242190.264463
85.070483	2395793.041322
86.044061	2717632.066116
86.552948	278.702479
87.055664	3971501.123967
88.057360	1047896.247934
89.053711	785895.322314
90.051347	420951.090909
91.073300	589194.553719
92.087164	372467.801653
93.098871	481488.900826
94.081929	1094520.016529
95.041526	3064683.487603
96.097940	4088697.115702
97.092685	11393134.611570
98.108072	4541718.057851
99.113774	1906625.909091
100.121571	1686172.809917
101.112094	3593847.008264
102.117962	819572.223140
103.104655	853321.479339
104.066624	323691.652893
105.088982	459564.892562
106.128808	306854.107438
107.108113	774353.132231
108.139523	573844.603306
109.134224	860512.537190
110.139145	1041852.966942
111.152944	1252522.355372
112.137459	2322560.239669
113.165504	993671.694215
114.106356	1317873.198347
115.153965	3926832.280992
116.179883	710013.322314
117.155701	621000.735537
118.130574	406182.652893
119.126895	791596.347107
120.157900	513880.371901
121.149987	1413605.900826
122.193785	644181.743802
123.183587	1951738.024793
124.187603	1408436.958678
125.159974	9095333.917355
126.186971	1836545.157025
127.180670	678579.760331
128.197674	745091.950413
129.193293	7768387.247934
130.222303	1129693.057851
131.195577	842546.727273
132.203441	439295.520661
133.168203	2124457.008264
134.127745	610521.578512
135.186260	489431.892562
136.243516	322609.561983
137.210924	1597523.041322
138.246217	511427.553719
139.220516	1110172.611570
140.216090	3378119.801653
141.213674	1128982.983471
142.223509	560690.991736
143.233297	355538.214876
144.225735	272362.198347
145.219578	402766.132231
146.248452	282562.462810
147.213919	1233412.173554
148.189853	379128.768595
149.221538	542417.628099
150.231127	590576.421488
151.246696	3573441.314050
152.262600	3343731.512397
153.268362	865606.008264
154.257064	592820.495868
155.222088	469394.157025
156.270249	485993.644628
157.275890	6691412.057851
158.305911	1136089.024793
159.286921	575496.561983
160.299226	245246.082645
161.257069	976366.619835
162.231089	352806.950413
163.235886	520477.479339
164.263491	330138.528926
165.249819	777639.247934
166.262477	907656.479339
167.224974	679415.710744
168.200843	15322325.702479
169.268036	2141288.760331
170.272451	323453.033058
171.295342	302124.661157
172.310050	135090.545455
173.289272	217985.016529
174.297558	228647.495868
175.276132	703990.801653
176.260195	730459.669421
177.245326	991310.727273
178.249968	2966978.578512
179.244308	1164455.867769
180.277260	300393.801653
181.266067	547072.933884
182.296962	381329.231405
183.243955	245849.628099
184.310783	157702.231405
185.326715	446100.842975
186.293344	576856.479339
187.275200	1768997.842975
188.330530	323498.487603
189.317309	1190340.289256
190.339257	364228.000000
191.285400	817987.314050
192.317320	331758.016529
193.236118	1174062.520661
193.759125	65.727273
194.274974	651437.462810
195.280339	378201.966942
196.321238	349356.000000
197.268876	490174.396694
198.326405	202633.223140
199.319747	570433.867769
200.336551	228902.743802
201.335165	199255.140496
202.367292	181648.247934
203.328829	1006738.347107
204.348002	298534.314050
205.304971	520608.859504
206.338340	257529.388430
207.268042	987109.760331
208.280572	276371.975207
209.293773	269299.082645
210.349258	153147.041322
211.333049	211298.719008
212.348347	173955.818182
213.351701	365467.842975
214.315257	885461.074380
215.330299	244587.553719
216.352419	104359.132231
217.350696	256308.900826
218.372120	125628.900826
219.327057	269814.776860
220.344150	141500.859504
221.308906	508836.702479
222.343576	192087.520661
223.288944	310813.024793
224.328378	137012.652893
225.330972	205953.066116
226.363952	154262.933884
227.393992	191814.966942
228.390689	224912.107438
229.392244	160871.760331
230.411308	188336.661157
231.388838	2036113.280992
232.407320	524714.669421
233.383474	372424.380165
234.392009	139557.479339
235.322271	448424.545455
236.348365	163921.454545
237.305164	251754.280992
238.350217	140106.504132
239.350048	175430.396694
240.381296	97438.264463
241.424194	202001.801653
242.423062	89372.677686
243.415704	71372.074380
244.416707	61554.950413
245.415492	103773.768595
246.420107	81870.950413
247.364820	167761.983471
248.388700	236722.446281
249.334562	846557.008264
250.357043	265481.380165
251.305217	392679.785124
252.336586	141338.619835
253.310298	315414.090909
254.362576	136080.520661
255.406580	158113.694215
256.449854	196570.256198
257.431601	108441.322314
258.437579	70329.165289
259.441439	285070.429752
260.447475	109651.669421
261.407326	164726.867769
262.464120	97854.818182
263.366277	577225.719008
264.390262	233592.165289
265.327746	457498.611570
266.358349	179389.181818
267.316599	502711.545455
268.350101	177095.272727
269.376628	160872.661157
270.425960	82676.206612
271.406855	76033.041322
272.416677	51011.595041
273.439555	68564.330579
274.473986	49818.371901
275.416232	131174.388430
276.448836	98460.884298
277.398668	699328.289256
278.417288	232444.404959
279.370178	362378.644628
280.400029	141413.933884
281.344084	447581.479339
282.381961	185008.628099
283.395211	163850.446281
284.485346	234290.669421
285.459437	102500.603306
286.453420	49996.528926
287.459193	74099.132231
288.474301	61670.528926
289.441434	114295.619835
290.470534	119729.016529
291.394384	1581555.247934
292.416211	482252.256198
293.398851	360922.611570
294.413371	126060.975207
295.364022	337219.371901
296.381232	125170.818182
297.365877	161031.355372
298.391442	70945.603306
299.404296	77837.834711
300.441292	46116.628099
301.419594	63629.768595
302.450758	45706.016529
303.454813	108743.454545
304.442279	71903.066116
305.446288	480817.231405
306.453902	180663.512397
307.408615	235225.983471
308.446657	100191.008264
309.372925	347215.719008
310.389528	123163.016529
311.372222	138736.231405
311.883789	33.239669
312.430718	68210.198347
313.399193	74906.710744
314.419446	41697.446281
315.441464	55517.892562
316.475444	47163.338843
317.452061	112732.702479
318.493993	109528.578512
319.453270	1219269.752066
320.459173	495261.685950
321.444406	298797.214876
322.473651	106031.685950
323.392274	323726.074380
324.412395	120318.429752
325.371824	162885.851240
326.418805	80121.314050
327.346417	119596.454545
328.382517	54326.057851
329.424299	53011.214876
330.470217	32273.347107
331.457976	41243.413223
332.494898	39220.000000
333.481533	172619.909091
334.496292	98200.446281
335.460364	298317.380165
336.472514	157283.636364
337.391445	1172816.049587
338.405024	403607.537190
339.390266	327481.694215
340.427966	117438.066116
341.384631	141251.082645
342.406350	58573.917355
343.427294	59030.644628
344.471461	31655.214876
345.473371	40848.561983
346.517965	31319.776860
347.501282	65977.933884
348.524298	43390.809917
349.460422	133695.314050
