# Supplementary material for: Development of a Python-based electron ionization mass spectrometry amino acid and peptide fragment prediction model
Source: PLoS One. 2024 Feb 16;19(2):e0297752. doi: 10.1371/journal.pone.0297752 (PMC10871511; doi:10.1371/journal.pone.0297752)
Supplement: S3 File — The included zip file contains text files with the data for the spectra used in the analysis discussed in this study. (ZIP) [file pone.0297752.s040.zip › Mass Spectra/20221104_QKA-OH_ACN.txt]

SPECTRUM - MS
QKA-OH_ACN.raw
+ c Full ms [60.00-350.00]
Scan #: 197-423
RT: 0.52-1.06
AV: 227
Data points: 294
Mass	Intensity
60.211949	1411134.299559
61.013939	1347216.083700
62.016731	517992.132159
63.005649	1259411.506608
64.025786	1157012.550661
65.029042	3025952.154185
66.034636	3514983.303965
67.047714	7517927.942731
68.056015	7362094.819383
68.962847	123034435.365639
70.054331	12332045.211454
71.084717	5266077.158590
72.084913	3761990.145374
73.045458	32101885.942731
74.081149	3997199.176211
75.073226	2147348.057269
76.085153	1136916.696035
77.075464	3428659.599119
78.052962	4836060.528634
79.091155	3110307.246696
80.097857	3895554.427313
81.110883	4010646.392070
82.122632	7345082.704846
83.126566	12427069.057269
84.106022	30261564.361233
85.131076	8352739.273128
86.109007	6954749.299559
87.127148	14801647.770925
88.143224	2406203.581498
89.127843	2345163.841410
90.131558	1876414.841410
91.133701	3421219.427313
92.144547	2246824.189427
93.146643	3330870.017621
94.140309	5769433.898678
95.095651	15428915.519824
96.157418	6958232.096916
97.096345	14772443.925110
98.161632	7159722.854626
99.165628	5476631.303965
100.181501	3317119.621145
101.170734	14565519.039648
102.184502	2651888.330396
103.155280	3491772.000000
104.152051	1886299.709251
105.154778	2489787.013216
106.168989	2667947.766520
107.165204	3930096.193833
108.185461	3440873.854626
109.184672	4295827.255507
110.191008	4568696.594714
111.201730	4900595.533040
112.202896	4886066.070485
113.200674	9991843.894273
114.163178	4773613.484581
115.222104	13867404.017621
116.238197	2455245.497797
117.202419	3156716.066079
118.201928	2507027.264317
119.191489	4124622.400881
120.212307	3568314.118943
121.215282	4133730.136564
122.230529	2790535.334802
123.219209	3565284.180617
124.225914	2805236.704846
125.231629	4212718.207048
126.217652	3841986.180617
127.229685	3181741.951542
128.245277	4159933.828194
129.260893	36519241.841410
130.254818	9938811.942731
131.246516	4995430.361233
132.239408	2978814.502203
133.236765	9251911.466960
134.221139	3741655.044053
135.245428	3616246.114537
136.256307	2915226.867841
137.255275	4385795.823789
138.253815	3494294.590308
139.258801	2853273.581498
140.264589	2951067.951542
141.229442	1861703.678414
142.251339	1057139.951542
143.259607	1415711.731278
144.261372	1719632.105727
145.265967	2261099.854626
146.271612	2167749.462555
147.275148	6323574.471366
148.263735	3024128.440529
149.270184	3254742.986784
150.279025	2718416.462555
151.289241	3639507.955947
152.284855	4316671.392070
153.299960	3061426.092511
154.299877	3199016.017621
155.262899	14538661.352423
156.303322	3094970.515419
157.345974	33083224.101322
158.354822	6047692.123348
159.325908	3709992.651982
160.310740	1984017.823789
161.311355	4969571.986784
162.300992	2844789.000000
163.292941	3619016.757709
164.299856	3383149.718062
165.298992	5212998.101322
166.317644	4407313.136564
167.313321	3369457.101322
168.327449	2333495.828194
169.282243	2067713.136564
170.302460	1758261.427313
171.321524	1318129.735683
172.322742	1119357.295154
173.321069	1693406.647577
174.319965	1630278.669604
175.321836	3451160.687225
176.317403	2956884.762115
177.302553	3601001.079295
178.311792	4896676.079295
179.298248	3867393.700441
180.322594	2765882.493392
181.319072	3095526.321586
182.339782	2495958.427313
183.309071	2154425.788546
184.327192	1201697.079295
185.335082	1665982.387665
186.334155	1307689.092511
187.330135	1436863.127753
188.336175	1394242.828194
189.353142	5191045.810573
190.346681	2342961.193833
191.321975	3208044.757709
192.339909	1874656.295154
193.291988	4192835.378855
194.316784	1852171.713656
195.326821	1460270.343612
196.360974	2165399.299559
197.307095	1460916.837004
198.344444	1073052.704846
199.351543	1557246.977974
200.351635	1091081.440529
201.352307	1191315.325991
202.356700	2167504.643172
203.367160	5474741.889868
204.358391	2857261.066079
205.342287	2600531.678414
206.357880	1540580.726872
207.314139	3228041.365639
208.341486	2052365.101322
209.347792	1794754.837004
210.360799	1176253.775330
211.358593	957617.356828
212.370282	917242.136564
213.376308	1135879.343612
214.359350	1887167.872247
215.357181	1257858.995595
216.362519	1012394.321586
217.364493	1726288.502203
218.360866	1551095.854626
219.346983	1936349.422907
220.363969	1315720.105727
221.345168	2507159.647577
222.360491	1179714.903084
223.334212	1359435.612335
224.361746	874123.524229
225.359358	877165.237885
226.371630	948185.845815
227.383272	1106539.863436
228.382955	865975.277533
229.380315	873584.176211
230.388414	976403.321586
231.422803	9117530.744493
232.414747	2829120.035242
233.389753	2131391.220264
234.367766	1597168.881057
235.349815	1719258.361233
236.370211	952415.603524
237.346604	1240765.814978
238.375452	666968.405286
239.368099	1142122.343612
240.379831	816984.105727
241.403785	835358.969163
242.398061	610831.431718
243.394165	1038906.938326
244.393036	2101022.396476
245.391368	1073894.396476
246.387656	824390.612335
247.368257	1020957.775330
248.386900	697630.334802
249.361365	2252272.396476
250.379470	915825.079295
251.331313	1469449.726872
252.362247	866211.092511
253.333228	1158920.105727
254.368030	624103.651982
255.388772	716604.722467
256.433193	751947.903084
257.407803	619446.704846
258.407133	504897.317181
259.436446	1249590.444934
260.415298	884991.744493
261.402563	658914.365639
262.406101	503692.074890
263.386323	1640146.634361
264.405359	915589.299559
265.352268	1483608.528634
265.860840	31.079295
266.377209	675919.220264
267.335985	1533674.757709
268.368254	640319.876652
269.378446	565162.766520
270.411631	547408.643172
271.397013	467107.938326
272.403840	489946.832599
273.409310	781684.022026
274.403537	1449145.651982
275.404625	915287.167401
276.419180	495921.590308
277.414828	1638367.295154
278.422733	689670.898678
279.383851	895157.506608
280.411059	476239.207048
281.360215	1117721.607930
282.386259	528831.066079
283.395332	489212.281938
283.950091	163.339207
284.475785	651361.947137
285.443194	425448.466960
286.423111	313588.511013
287.419117	368961.876652
288.420920	328659.290749
289.419704	443689.352423
290.434864	439490.295154
291.410089	3474636.259912
292.418555	1771333.383260
293.404884	1490372.387665
294.414287	535381.440529
295.381841	908610.171806
296.402236	415572.651982
297.370407	537567.876652
298.408842	353560.933921
299.404784	365589.052863
300.424347	300850.533040
301.422962	330970.348018
302.429823	289161.925110
303.433973	301309.766520
304.444331	289440.440529
305.451917	1557155.982379
306.455493	627537.519824
307.420694	683118.986784
308.428102	368901.409692
309.376915	912724.709251
310.401352	443573.048458
311.391940	436023.977974
311.917603	22.295154
312.420040	253424.898678
313.411535	254331.700441
314.427562	218968.224670
315.430461	223280.061674
316.445830	237247.744493
317.438411	292623.273128
318.445927	335407.330396
319.455573	1710141.132159
320.454118	797770.118943
321.437001	578258.938326
322.440618	275654.374449
323.394737	699992.242291
324.407532	321234.321586
325.378073	371709.303965
326.411248	233152.691630
327.385588	283804.823789
328.418694	261089.299559
329.426972	244779.634361
330.439124	207993.149780
331.440971	199268.145374
332.447665	199591.942731
333.464744	452009.792952
334.462321	281783.837004
335.440452	459687.000000
336.460237	297482.180617
337.392839	2707651.621145
338.399212	1032689.290749
339.387484	812495.220264
340.409321	342789.748899
341.397260	327601.986784
342.420836	210840.330396
343.425083	201484.837004
344.446771	162865.740088
345.446122	177839.259912
346.449768	167226.079295
347.452498	206702.039648
348.460040	174656.264317
349.449520	322330.074890
349.992009	246.969163
