# Supplementary material for: Development of a Python-based electron ionization mass spectrometry amino acid and peptide fragment prediction model
Source: PLoS One. 2024 Feb 16;19(2):e0297752. doi: 10.1371/journal.pone.0297752 (PMC10871511; doi:10.1371/journal.pone.0297752)
Supplement: S3 File — The included zip file contains text files with the data for the spectra used in the analysis discussed in this study. (ZIP) [file pone.0297752.s040.zip › Mass Spectra/20221104_WFA-OH_ACN.txt]

SPECTRUM - MS
WFA-OH_ACN.raw
+ c Full ms [60.00-350.00]
Scan #: 305-509
RT: 0.73-1.22
AV: 205
Data points: 293
Mass	Intensity
60.205028	948938.429268
61.018054	946985.395122
62.018553	1049829.819512
63.008452	3125451.473171
64.047287	1398953.185366
65.011119	7014568.273171
66.042339	1112551.190244
67.046095	1792111.078049
68.052803	1949499.068293
68.972987	44927005.409756
70.060588	5234692.497561
71.089692	3887125.151220
72.090417	1904232.160976
73.043947	17520147.356098
74.065718	3217121.097561
75.071183	2286008.092683
76.090116	2974972.941463
77.068997	16886875.775610
78.077861	4296531.926829
79.101874	1348260.278049
80.093089	601184.565854
81.113011	1203731.931707
82.134097	1296622.556098
83.130080	2481166.497561
84.135585	2124198.658537
85.117775	4271471.848780
86.104325	3182582.248780
87.116188	4436296.239024
88.133207	1625885.063415
89.118370	5558976.556098
90.149846	6039141.668293
91.121284	37140661.502439
92.139638	6569654.575610
93.152669	1710430.175610
94.148488	1428547.400000
95.094607	4761029.673171
96.159945	2469731.736585
97.110277	5299423.717073
98.174465	2558213.843902
99.145781	5411681.687805
100.172391	3061566.004878
101.166790	6317158.580488
102.159919	9223445.146341
103.150785	19673286.360976
104.163262	5269582.126829
105.157179	2980703.146341
106.182028	889161.239024
107.163793	1330307.492683
108.196262	712147.346341
109.187115	956256.204878
110.196285	1285594.278049
111.203838	1526630.824390
112.221840	2044858.112195
113.174573	5940916.907317
114.178102	2732715.331707
115.192316	9326560.682927
116.212150	3494144.609756
117.188653	9869686.395122
118.206655	3635348.648780
119.216207	2946552.795122
120.208046	13625762.941463
121.222897	3002942.321951
122.224333	805227.775610
123.228660	1733146.375610
124.239386	1076430.970732
125.237476	1318049.790244
126.227254	1655472.775610
127.216714	4575990.556098
128.222229	12894903.429268
129.230197	32622268.395122
130.205166	316621610.804878
131.233322	42826277.760976
132.243183	6059210.912195
133.235273	3241821.160976
134.228229	752702.917073
135.234644	738545.463415
136.246579	635105.312195
137.268343	1587769.170732
138.241376	3879609.653659
139.257207	1132769.751220
140.239343	2032559.887805
141.240083	1612752.429268
142.253085	2733516.375610
143.255992	4420431.843902
144.270162	2738444.239024
145.253545	2528771.921951
146.264312	1640543.317073
147.266674	2662183.770732
148.267950	831280.878049
149.265321	746494.209756
150.284200	547961.936585
151.309300	2260131.790244
152.314167	2396167.829268
153.305632	936089.107317
154.283445	2012432.321951
155.276023	2702485.039024
156.289038	3790719.931707
157.306377	11543964.960976
158.314885	4523046.287805
159.298914	4437949.395122
160.308458	912425.156098
161.295921	1275658.351220
162.289259	613632.507317
163.273842	918704.287805
164.297701	659626.848780
165.288287	2646379.141463
166.292372	3731936.590244
167.286015	2216422.668293
168.296946	2315950.029268
169.291299	2986396.092683
170.282704	4529456.180488
171.306302	2080172.360976
172.311590	792759.970732
173.308667	796974.985366
174.316958	868720.400000
175.310667	3050899.897561
176.315174	3249896.960976
177.305427	1189623.356098
178.298189	1913164.078049
179.285706	1209381.200000
180.309073	740912.175610
181.300816	1560075.253659
182.316863	1647706.634146
183.313333	2033531.078049
184.322988	1270040.917073
185.324393	2558563.824390
186.339645	4364850.712195
187.338512	1250010.185366
188.320532	776195.039024
189.332148	1801675.473171
190.339715	569986.809756
191.309564	1034985.663415
192.338559	634868.921951
193.273270	1611000.473171
194.309843	825162.936585
195.315463	912843.585366
196.333362	1336863.053659
197.312801	930215.009756
198.329074	591867.448780
199.343114	1125404.990244
200.332164	974742.824390
201.333934	930707.790244
202.337203	782072.800000
203.344988	2077210.434146
204.323751	7048452.624390
205.331913	1584106.619512
206.341413	707597.658537
207.302055	1283748.595122
208.326716	519123.234146
209.326843	494142.843902
210.352896	414837.282927
211.347791	515183.141463
212.351369	732343.068293
213.376454	952461.048780
214.347369	1548495.765854
215.351433	612606.531707
216.349454	598562.258537
217.347866	963350.331707
218.336347	3801993.053659
219.347244	1509249.039024
220.351464	1177874.443902
221.340541	1217185.141463
222.346101	905575.917073
223.331235	891501.497561
224.352084	524995.258537
225.347341	549661.156098
226.360734	546881.746341
227.389821	527110.434146
228.380198	706430.882927
229.377054	602886.600000
230.372288	462505.692683
231.384826	2619547.356098
232.399649	882254.121951
233.377949	654545.087805
234.370558	638909.965854
235.356164	775737.268293
236.355095	2313873.643902
237.361586	1774750.326829
238.368721	616797.287805
239.366391	845652.775610
240.372740	571325.448780
241.407946	838515.165854
242.397162	569069.512195
243.384024	413942.121951
244.381544	355402.726829
245.381249	396031.224390
246.368332	462813.804878
247.376095	428951.234146
248.389781	238266.653659
249.354548	906853.331707
250.371458	439283.302439
251.321978	506505.653659
252.371547	308578.756098
253.335796	395842.946341
254.370686	446414.975610
255.380848	837343.014634
256.417158	1224888.585366
257.376394	4988656.258537
258.382039	1379539.990244
258.890259	39.014634
259.413749	888448.687805
260.395261	727070.760976
261.403931	371028.039024
262.396761	226678.907317
263.360054	613686.531707
264.389486	301887.741463
265.340703	499068.907317
266.372322	280624.536585
267.338519	626846.746341
267.866333	81.019512
268.374901	351028.795122
269.387104	540212.609756
270.397284	372518.165854
271.388146	470219.360976
272.388889	382580.570732
273.408738	259648.907317
274.412868	227739.765854
275.392354	396043.726829
276.397454	262249.160976
277.390815	709568.580488
278.403494	307960.512195
279.371373	335052.463415
280.394506	176139.053659
281.341775	407039.468293
282.379503	235289.882927
283.392338	285651.882927
284.474779	582034.239024
285.448996	259548.658537
286.416357	224043.356098
287.412115	210706.092683
288.408376	195320.517073
289.424777	263989.004878
290.421622	238862.136585
291.399163	1242966.253659
292.407862	628780.702439
293.378814	3634099.141463
294.394800	791957.336585
295.380701	661363.434146
296.384872	333658.297561
297.366275	372955.760976
298.397695	257936.346341
299.397539	225518.648780
300.398975	169819.668293
301.406758	140157.814634
302.411631	119637.546341
303.428254	124605.195122
304.418271	171311.721951
305.425923	595214.765854
306.428450	302063.439024
307.399765	274810.043902
308.410631	148245.717073
309.365036	300592.078049
310.389281	187996.707317
311.389679	238560.780488
312.408505	195159.473171
313.408418	182458.287805
314.401905	248695.975610
315.404345	325483.414634
316.393325	478991.687805
317.408432	309971.263415
318.426893	170441.170732
319.435429	731129.419512
320.432713	319117.141463
321.412332	235344.931707
322.411850	128132.692683
323.371005	263003.868293
324.380889	150120.209756
325.370352	200082.960976
326.370693	202206.624390
327.378812	193096.560976
328.395733	175467.375610
329.397885	179114.092683
330.414885	168156.414634
331.417703	350233.912195
332.397803	457271.029268
333.394923	12284269.546341
334.408862	2972634.907317
335.420403	775563.570732
336.431217	217788.765854
337.359455	945235.000000
338.383369	351279.253659
339.346292	396253.726829
340.348870	329908.668293
341.377383	226961.297561
342.395542	178222.819512
343.420734	162171.873171
344.421507	154364.590244
345.433285	135080.253659
346.434115	76594.907317
347.436571	95836.165854
348.434258	88331.726829
349.427075	160670.990244
350.002057	199.497561
