# Supplementary material for: Development of a Python-based electron ionization mass spectrometry amino acid and peptide fragment prediction model
Source: PLoS One. 2024 Feb 16;19(2):e0297752. doi: 10.1371/journal.pone.0297752 (PMC10871511; doi:10.1371/journal.pone.0297752)
Supplement: S3 File — The included zip file contains text files with the data for the spectra used in the analysis discussed in this study. (ZIP) [file pone.0297752.s040.zip › Mass Spectra/20221104_WHA-OH_ACN.txt]

SPECTRUM - MS
WHA-OH_ACN.raw
+ c Full ms [60.00-350.00]
Scan #: 186-394
RT: 0.49-0.99
AV: 209
Data points: 294
Mass	Intensity
60.204062	2170898.320574
61.005943	2003967.631579
62.010021	842053.928230
63.010196	2040407.995215
64.029382	1156692.751196
65.022236	1766734.574163
66.031298	1546111.291866
67.050464	3319138.200957
68.050309	3402389.062201
68.974400	61793705.574163
70.068370	6244184.856459
71.093055	7664701.626794
72.086611	1508505.784689
73.035618	39237739.430622
74.082420	5789697.090909
75.074842	2608261.813397
76.091312	1502477.531100
77.072482	4037172.645933
78.062533	2391361.622010
79.107967	1315379.789474
80.108538	1088675.569378
81.080482	23523680.846890
82.105153	30428402.875598
83.130987	7386055.416268
84.137923	3909957.636364
85.138415	6647290.755981
86.120245	3623892.143541
87.126792	14495686.090909
88.142161	2461634.794258
89.123927	4981826.832536
90.133994	3851672.942584
91.130613	3767871.267943
92.156215	1249002.449761
93.149177	3456437.775120
94.144702	6867570.708134
95.114273	9264939.449761
96.179381	2816476.937799
97.135865	8907307.119617
98.168731	8864497.545455
99.171473	4889999.622010
100.181203	4094561.459330
101.169819	14304837.746411
102.169359	3786234.464115
103.154116	3850456.181818
104.168404	1459201.143541
105.155203	3193324.937799
106.211363	1195649.693780
107.177964	2882481.291866
108.170573	5268991.952153
109.189621	5238970.234450
110.191842	5573175.358852
111.214267	3098322.521531
112.230757	3445978.698565
113.200267	5124005.569378
114.194343	3074972.913876
115.221562	11468457.028708
116.227550	4176255.526316
117.198071	9496224.449761
118.216881	2225726.655502
119.203880	4255622.913876
120.177584	5916887.177033
121.214930	4673706.239234
122.213086	3490663.822967
123.227005	2294547.894737
124.253569	1006144.210526
125.258119	1779019.636364
126.245412	1986524.129187
127.257159	2340012.732057
128.234857	9256226.449761
129.261066	35307525.038278
130.238940	23021186.349282
131.234859	7423984.564593
132.241044	2115675.918660
133.225336	8851724.440191
134.232783	1860393.000000
135.258077	1769364.244019
136.237223	3334277.856459
137.250028	4234853.688995
138.261736	1335473.468900
139.261509	1750127.229665
140.267828	1656196.894737
141.268287	1244778.866029
142.272334	1038282.488038
143.266160	2179777.081340
144.278889	1691472.928230
145.269559	2051041.598086
146.284208	1205883.775120
147.268289	7393060.770335
148.275136	1601363.311005
149.279762	1343294.846890
150.288410	639134.114833
151.297949	1240821.990431
152.281359	4157519.885167
153.307233	1501732.889952
154.315955	2494754.143541
155.305305	1847061.712919
156.310705	2288941.693780
157.349332	26579538.210526
158.352454	5356610.693780
159.324906	3185335.636364
160.321684	913080.263158
161.307398	5312469.612440
162.304954	1490301.904306
163.294369	2343337.459330
164.306557	2989884.665072
165.295346	17233999.846890
166.312650	8633557.488038
167.306928	12980828.956938
168.323280	3365301.875598
169.311886	1489288.215311
170.296440	1391903.961722
171.330925	1371162.655502
172.329016	573741.894737
173.323323	900070.449761
174.330866	652630.215311
175.321180	2993435.105263
176.319359	1462388.889952
177.298678	1603379.976077
178.306665	1906926.511962
179.292104	1524519.363636
180.327400	1530203.196172
181.322610	1543874.985646
182.330583	2315589.511962
183.329624	1797228.497608
184.339411	852848.028708
185.366066	1653459.344498
186.348577	1599432.000000
187.346998	871753.224880
188.349320	567666.746411
189.358467	5873521.923445
190.362216	1527944.885167
191.320683	2026684.880383
192.336408	800874.813397
193.297115	2769754.976077
194.313412	2871741.794258
195.331409	1174998.296651
196.365490	1418965.334928
197.345592	879131.172249
198.356344	413816.071770
199.384062	793911.842105
200.361360	503442.607656
201.361915	565452.421053
202.346485	975251.846890
203.368633	8290268.684211
204.374812	2464528.110048
205.347317	1975846.856459
206.342004	1323924.358852
207.322415	3990604.698565
208.336160	10749711.928230
209.345205	2187531.842105
210.385102	864423.464115
211.373581	787275.014354
212.375857	682751.832536
213.401325	1167093.789474
214.368140	1163513.889952
215.352359	1073988.784689
216.358925	496900.224880
217.380836	921982.267943
218.384948	547921.129187
219.321277	1466930.325359
220.361995	768060.521531
221.343830	3202721.052632
222.359410	1247231.296651
223.352799	1097224.148325
224.401739	637108.397129
225.365683	849883.870813
226.368352	704037.956938
227.404418	994283.334928
228.384026	1143954.110048
229.384295	1479903.732057
230.386101	702468.856459
230.899513	416.966507
231.419675	12361662.631579
232.425265	3070980.665072
233.409896	1752393.033493
234.397651	961395.100478
235.355631	1776471.899522
236.370527	1052012.119617
237.349271	1086717.349282
238.411245	644733.885167
239.377174	1341411.545455
240.394422	562506.660287
241.431173	1402592.220096
242.431583	663612.760766
243.403058	4414164.894737
244.403032	13263961.712919
245.405905	3027728.928230
246.404903	524940.933014
247.384720	705650.803828
248.388883	457951.933014
249.364025	1584738.373206
250.383490	571120.397129
251.321874	1115576.124402
252.388437	497364.401914
253.322674	983877.267943
253.848480	25.023923
254.362237	439437.038278
255.412434	503301.909091
256.489349	1270784.377990
257.458993	486795.708134
258.424744	287406.081340
259.453517	966470.526316
260.427883	604122.952153
261.413177	455352.622010
262.371780	478630.574163
263.388111	1549060.167464
264.417670	560262.421053
265.345622	1168273.956938
266.421808	608261.995215
267.339849	1808980.928230
268.371515	576462.779904
269.389576	506323.966507
270.435309	295552.818182
271.414369	235167.889952
272.411049	201058.933014
273.443554	235259.971292
274.442467	168610.909091
275.435894	252759.454545
276.411509	353920.478469
277.417200	3961886.990431
278.428172	1234765.990431
279.392798	1168423.483254
280.434532	436543.406699
281.347090	1715540.129187
282.393851	685995.578947
283.393457	831271.186603
283.947381	3007.162679
284.516686	1448684.129187
285.498200	406005.191388
286.455380	172119.516746
287.449833	173304.732057
288.434816	152562.334928
289.417045	275656.703349
290.447046	189834.287081
291.417611	947808.607656
292.438912	389220.622010
293.398711	807054.598086
294.476944	463772.866029
295.407954	1177859.569378
296.422952	429731.416268
297.359597	516682.081340
298.389824	235440.052632
299.397558	242410.234450
300.412629	145730.119617
301.420318	187210.119617
302.436989	132771.985646
303.469635	168135.736842
304.473360	204734.889952
305.449348	4500130.330144
306.457343	1450481.918660
307.434852	959624.866029
308.444438	357868.598086
309.363051	1154225.047847
310.383145	434747.799043
311.369347	627238.947368
312.457700	386534.507177
313.407391	248849.215311
314.416833	113776.669856
315.429789	102565.258373
316.447574	105511.990431
317.450643	113661.296651
318.461277	109381.478469
319.454023	370001.736842
320.468821	221755.440191
321.407077	328741.933014
322.471550	424971.258373
323.420067	1110503.177033
324.445332	425679.918660
325.332374	641512.655502
326.273429	1285786.401914
327.302896	490697.526316
328.324134	224466.698565
329.367034	143200.631579
330.418270	81237.358852
331.440769	104376.526316
332.481544	105593.971292
333.471488	518456.607656
334.486229	229627.148325
335.439736	324782.191388
336.450315	232666.435407
337.374143	3716274.717703
338.388928	1341134.258373
339.302630	3674672.162679
340.297813	5150287.732057
341.324220	1232114.244019
342.311356	494468.617225
343.353992	207501.090909
344.400915	89153.588517
345.443099	73993.904306
346.473271	64816.669856
347.496112	93680.095694
348.482308	183023.081340
349.465373	220934.875598
349.974134	88.468900
