# Supplementary material for: Development of a Python-based electron ionization mass spectrometry amino acid and peptide fragment prediction model
Source: PLoS One. 2024 Feb 16;19(2):e0297752. doi: 10.1371/journal.pone.0297752 (PMC10871511; doi:10.1371/journal.pone.0297752)
Supplement: S3 File — The included zip file contains text files with the data for the spectra used in the analysis discussed in this study. (ZIP) [file pone.0297752.s040.zip › Mass Spectra/20221202_SEQA_ACN.txt]

SPECTRUM - MS
20221202_SEQA1_ACN.raw
+ c Full ms [60.00-350.00]
Scan #: 221-380
RT: 0.57-0.96
AV: 160
Data points: 295
Mass	Intensity
60.168140	1207178.856250
60.933961	1267150.937500
61.947138	352073.443750
62.937434	952930.600000
63.941569	718233.543750
64.959796	1477213.237500
65.964967	2082027.025000
66.980183	3104195.668750
67.992309	3985445.537500
68.918498	33480115.800000
69.994723	6203137.856250
71.009533	4210228.750000
72.010405	2036442.718750
72.972634	36983635.443750
74.010689	3763966.906250
75.002531	1866546.068750
76.006317	653198.031250
77.003640	1545712.300000
77.995177	1567436.587500
79.031399	1247338.818750
80.027273	1811537.712500
81.045976	2170261.243750
82.053862	3133453.575000
83.061480	7379485.512500
84.026856	47015606.518750
85.049986	8533616.625000
86.064349	3471207.456250
87.058818	13299415.387500
88.070940	2033634.656250
89.059574	1699287.456250
90.066490	585619.975000
91.074986	1376197.718750
92.079006	986098.350000
93.082559	1676316.481250
94.087260	2682406.750000
95.047407	5567010.825000
96.097211	3915317.293750
97.069683	5821603.331250
98.096801	3307588.981250
99.099993	2966561.912500
100.119204	2370550.050000
101.105516	14643133.675000
102.107921	2858369.412500
103.091280	1929518.962500
104.088276	773835.737500
105.089577	1194917.831250
106.131348	1066944.881250
107.109830	1728301.925000
108.113653	1705398.987500
109.117161	2626720.293750
110.122884	2428202.900000
111.133688	2713150.343750
112.148618	2106813.312500
113.148612	2668465.137500
114.131039	1972391.531250
115.166881	9601213.693750
116.180997	1543540.768750
117.143549	1935953.943750
118.147985	1341830.550000
119.129292	3228396.018750
120.117603	1466422.025000
121.158098	1693506.668750
122.174613	1371705.443750
123.171756	2791412.156250
124.175362	1709721.381250
125.167869	1959462.437500
126.151018	2767094.400000
127.168959	1598796.768750
128.192479	2575292.212500
129.202789	30239154.893750
130.211861	4518820.350000
131.190025	2831811.862500
132.186324	1255172.656250
133.165056	7244942.381250
134.156927	1912920.193750
135.180390	1677821.650000
136.190986	1321647.356250
137.203540	2359237.175000
138.186477	1717680.418750
139.188009	2042220.962500
140.192273	1570313.912500
141.162695	911119.431250
142.195696	410468.206250
143.203286	607397.162500
144.207952	640274.062500
145.204951	1248749.081250
146.215903	919847.925000
147.208690	4771786.256250
148.199494	1414108.131250
149.213263	1347960.206250
150.223734	1111127.993750
151.251257	3011599.950000
152.241993	4575565.881250
153.239878	1506024.375000
154.223184	2002532.637500
155.209206	1355822.375000
156.262858	1445149.337500
157.294784	22092984.868750
158.305560	3572735.562500
159.276294	1941301.862500
160.259433	820924.925000
161.251793	3870081.825000
162.236610	1504290.481250
163.230179	2027704.062500
164.240573	2220737.906250
165.240550	10243129.537500
166.250897	5431769.100000
167.254161	8111297.600000
168.256259	2183832.950000
169.213807	647899.168750
170.234372	417536.618750
171.259569	495071.512500
172.299627	391139.218750
173.259613	633053.550000
174.273414	587023.800000
175.265918	2089178.487500
176.254372	1113681.400000
177.237663	1445959.775000
178.251334	1776697.131250
179.229109	1473058.868750
180.241526	1162931.606250
181.257864	1090769.775000
182.254034	2376815.112500
183.240017	750568.581250
184.261354	370803.687500
185.277865	578314.312500
186.261586	723446.031250
187.278847	587263.518750
188.280382	536221.968750
189.303150	4165375.043750
190.297810	1245292.025000
191.261560	1513020.218750
192.275049	683961.218750
193.221883	1850821.981250
193.740448	35.975000
194.246986	680526.037500
195.263189	538385.106250
196.297086	541289.318750
197.234624	415492.475000
198.261979	598206.143750
199.289643	501795.006250
200.278097	579444.918750
201.288523	585505.643750
202.291650	873079.668750
202.806427	171.325000
203.315324	4873259.068750
204.315875	1340728.487500
205.287961	1304915.806250
206.291719	614770.975000
207.251178	1733151.387500
208.264032	601975.787500
209.271328	498841.925000
210.289079	280707.287500
211.283894	320671.362500
212.303202	291976.962500
213.303401	399619.100000
214.301610	405354.631250
215.290518	690615.506250
216.290175	467084.093750
217.319772	779456.706250
218.308258	445093.356250
219.290398	780556.931250
220.299082	432910.081250
221.283589	1284224.756250
222.287065	540540.931250
223.268083	575273.350000
224.290180	333293.581250
225.292086	293661.143750
226.298448	413963.425000
227.316003	409875.775000
228.317151	667224.500000
229.321278	913395.325000
230.334332	553682.468750
231.361204	7765888.481250
232.363621	2030061.287500
233.337873	1251033.225000
234.326215	419377.075000
235.291817	877024.237500
236.300879	357813.643750
237.262326	551140.818750
238.293136	292530.700000
239.294372	657525.375000
240.313868	348181.362500
241.336784	560430.712500
242.341663	435091.187500
243.334951	2503940.556250
244.339927	7552700.100000
245.344560	1658696.643750
246.332394	328709.468750
247.313733	354512.025000
248.325171	228178.206250
249.289811	1043525.187500
250.309904	410788.775000
251.254989	819183.775000
252.278895	295773.093750
253.253467	588801.612500
254.278604	222986.875000
255.302579	197776.187500
255.873656	53.293750
256.379897	201836.793750
257.369556	141370.400000
258.377393	139521.243750
259.405368	623695.218750
260.385341	251914.693750
261.353329	221027.306250
262.357897	154110.543750
263.326233	898129.012500
264.332404	439775.256250
265.274599	895476.075000
266.296413	347699.750000
267.251164	1088280.900000
268.276671	351197.562500
269.289383	241195.125000
270.333408	123115.337500
271.320287	106329.918750
272.334597	90983.925000
273.346306	133131.756250
274.346485	141207.450000
275.332945	273797.943750
276.365598	183960.012500
277.356374	1512285.762500
278.365543	476899.468750
279.316247	571576.300000
280.341152	210186.225000
281.285214	743563.056250
282.299618	251790.143750
283.304442	196071.625000
283.850586	44.793750
284.399931	164346.000000
285.386944	99581.968750
286.360085	65677.300000
287.374994	78226.400000
288.388980	75553.462500
289.358550	120803.118750
290.383937	145079.812500
291.356793	892410.493750
292.355203	381330.418750
293.323930	394148.787500
294.336156	164741.581250
295.288608	500769.756250
296.311842	183409.706250
297.279284	271922.293750
298.310139	103389.481250
299.323982	89692.956250
300.351190	72594.112500
301.348517	80662.037500
302.360800	65682.731250
303.376077	80680.368750
304.403617	102429.700000
305.400275	1582189.893750
306.404692	517102.625000
307.368167	408372.281250
308.374933	171559.168750
309.300341	587527.768750
310.310690	208598.725000
311.288037	243179.737500
312.314559	95506.368750
313.310092	87518.756250
314.326754	51894.768750
315.353286	47809.093750
316.366412	43182.868750
317.376418	73315.187500
318.411601	79710.368750
319.399007	457711.175000
320.399316	181002.968750
321.354722	185293.425000
322.377291	90400.931250
323.310875	404245.156250
324.321363	155637.287500
325.269948	255042.175000
326.291759	103739.787500
327.256608	144191.881250
328.292531	66074.193750
329.312003	55560.912500
330.338774	43061.537500
331.362401	51753.443750
332.439336	53404.506250
333.424624	224058.725000
334.417986	112386.168750
335.380256	202589.887500
336.394616	156145.487500
337.319111	1967475.512500
338.328229	665253.725000
339.309935	548495.900000
340.318842	180851.793750
341.278355	213315.043750
342.292776	76046.081250
343.306531	62264.506250
344.353482	38067.168750
345.377754	37594.300000
346.397352	30782.650000
347.402031	50687.862500
348.414156	44298.312500
349.394976	106332.650000
349.969353	72.818750
