# Supplementary material for: Development of a Python-based electron ionization mass spectrometry amino acid and peptide fragment prediction model
Source: PLoS One. 2024 Feb 16;19(2):e0297752. doi: 10.1371/journal.pone.0297752 (PMC10871511; doi:10.1371/journal.pone.0297752)
Supplement: S3 File — The included zip file contains text files with the data for the spectra used in the analysis discussed in this study. (ZIP) [file pone.0297752.s040.zip › Mass Spectra/Fmoc-Cl.txt]

SPECTRUM - MS
Fmoc-Cl.raw
+ c Full ms [60.00-350.00]
Scan #: 196-420
RT: 0.46-0.94
AV: 225
Data points: 297
Mass	Intensity
60.244436	80361.031111
61.045816	112418.248889
61.994766	425225.711111
62.962036	2184984.733333
63.989430	195516.231111
64.964668	496379.417778
66.036950	45799.324444
67.054556	157830.457778
68.089536	174119.542222
69.158293	758576.875556
69.945447	740356.106667
71.092830	422282.493333
72.106375	90760.102222
73.068344	279083.395556
74.046956	583871.911111
75.077535	1094283.364444
76.069410	2982318.711111
77.036117	1703247.044444
78.083224	203720.115556
79.103615	87095.208889
80.168983	46690.155556
81.232136	545815.013333
82.022741	748493.844444
82.807412	1095182.804444
84.131676	273273.226667
85.140892	259388.017778
86.096454	451994.666667
87.120097	1040937.022222
88.116957	2995813.537778
89.195027	6729822.595556
89.814585	150573.106667
90.402542	44322.968889
91.128441	279074.084444
92.096500	40701.688889
93.099364	126157.217778
94.150537	79823.591111
95.107201	164780.053333
96.170829	111665.568889
97.175384	262140.577778
98.122423	521847.262222
99.144030	364846.297778
100.151187	1340955.471111
101.157500	293358.040000
102.157366	204082.800000
103.179221	55732.235556
104.230348	80946.248889
105.126669	1922277.586667
106.166173	192944.622222
107.146468	114927.555556
108.102361	53283.986667
109.189186	81226.608889
110.168987	163033.906667
111.178392	351127.697778
112.229629	372157.222222
113.196414	477013.937778
114.212852	160114.733333
115.189719	951268.408889
116.218952	117886.160000
117.227590	35596.942222
118.368191	48463.080000
119.272657	90745.800000
120.064585	82574.088889
121.203601	69079.097778
122.187845	97695.404444
123.221582	107994.337778
124.237499	75149.400000
125.225035	167918.466667
126.194322	467566.137778
127.217941	229096.822222
128.222975	256727.355556
129.224031	741155.017778
130.245507	68545.528889
131.248679	31645.902222
131.787231	6.617778
132.294242	13615.173333
133.231410	50632.053333
134.234780	38806.697778
135.257743	61031.222222
136.291141	56271.497778
137.217716	324858.977778
138.241234	278073.057778
139.228399	1465959.924444
140.262918	206231.013333
141.298486	55041.035556
142.307841	32082.613333
143.323202	27183.102222
144.314791	13187.297778
145.312507	22214.733333
146.301865	40031.075556
147.292001	198950.466667
148.314032	44349.200000
149.266069	211142.586667
150.248797	912645.137778
151.256161	1540628.128889
152.261929	2074398.564444
152.769897	8.257778
153.274181	382462.884444
154.289223	629858.164444
155.306686	487377.826667
156.332564	75587.257778
157.360692	75392.182222
158.360147	26190.182222
159.359427	36787.217778
160.371841	58221.324444
161.293269	253359.133333
162.272037	751895.297778
163.262271	4195218.342222
164.284158	4106755.791111
165.278317	26211292.191111
166.287899	6392725.257778
167.304045	796956.595556
168.336422	87969.280000
169.368182	24156.160000
170.373310	19993.426667
171.387337	28725.182222
172.399672	32010.728889
173.375930	78758.000000
174.299038	317277.564444
175.305508	585585.453333
176.288347	3170217.608889
177.301301	2892856.022222
178.298492	36093018.582222
179.307283	8936702.888889
180.312299	999797.444444
181.317130	218573.524444
182.320718	399857.266667
183.320511	1664051.382222
184.352297	242924.866667
185.380700	38609.533333
186.365096	11065.124444
187.340418	17900.431111
188.385037	15261.715556
189.372123	42320.004444
190.409992	50959.413333
191.405233	88389.088889
192.400062	27204.768889
193.360172	33975.533333
194.357373	48066.546667
195.405687	63129.457778
196.338492	1262218.711111
197.370958	200831.755556
198.387968	26090.608889
199.392457	32729.604444
200.395555	24980.653333
201.367922	19177.795556
202.366332	28933.026667
203.390884	22252.653333
204.435557	8649.164444
205.415210	13461.555556
206.438312	19242.760000
207.352857	40347.524444
208.377229	12618.328889
209.377125	15056.128889
210.460201	14077.275556
211.450013	19244.822222
212.421210	26465.084444
213.375686	47119.906667
214.357850	103785.573333
215.379267	59895.488889
216.368244	47169.897778
217.399736	12599.888889
218.454060	5645.826667
219.426960	8737.364444
220.467988	5359.040000
221.407779	12925.133333
222.433094	17229.768889
223.422909	12020.528889
224.424724	21325.382222
225.458039	13147.871111
226.407331	30279.417778
227.430695	17931.204444
228.423017	33045.964444
229.442015	16517.671111
230.448624	5940.662222
231.476578	13313.746667
232.458057	5767.177778
233.496528	5095.871111
234.532119	3688.057778
235.451486	6380.191111
236.468575	8689.631111
237.392810	24521.613333
238.434928	25858.351111
239.411895	96756.408889
240.444157	40740.546667
241.435494	151417.724444
242.429374	138618.791111
243.427712	107059.213333
244.441865	115446.151111
245.445839	24094.391111
246.490687	4549.902222
247.553775	3788.871111
248.542874	3187.724444
249.428013	8381.000000
250.489037	5776.777778
251.386093	8524.782222
251.907977	85.000000
252.447731	10004.333333
253.454157	13581.831111
254.517904	22530.182222
255.541968	36149.422222
256.558061	46453.644444
257.441860	93462.755556
258.320438	4030049.146667
259.342132	765207.955556
260.344088	1806741.284444
261.384169	309015.533333
262.392954	34255.880000
263.460721	5549.657778
264.513103	3000.604444
265.447409	4234.128889
266.475864	8920.626667
267.379312	14908.640000
268.460595	12137.106667
269.538147	10245.355556
270.535619	4017.097778
271.530840	2710.768889
272.538376	2038.408889
273.564802	1551.453333
274.558250	1465.991111
275.602458	1572.742222
276.578694	1639.328889
277.508999	2411.160000
278.553302	2375.120000
279.499805	3693.466667
280.596771	3197.964444
281.398333	19907.151111
282.466519	8804.591111
283.470246	8711.164444
284.568787	5466.004444
285.532677	2172.008889
286.550135	1336.515556
287.617324	1279.617778
288.547883	2293.720000
289.560028	1589.768889
290.548023	1778.560000
291.543154	3145.813333
292.535253	2708.071111
293.506569	2489.702222
294.519029	2785.862222
295.521025	3863.586667
296.553858	2218.897778
297.474363	1592.635556
298.589779	1755.048889
299.557452	1326.022222
300.558244	1275.164444
301.593690	1139.600000
302.607251	1417.871111
303.638910	1394.564444
304.563058	1538.644444
305.552927	2332.840000
306.586620	1773.986667
307.570184	1684.168889
308.600959	1790.444444
309.511356	2079.080000
310.570684	1773.586667
311.500588	1353.657778
312.565947	959.057778
313.614368	1711.524444
314.639114	1097.266667
315.604216	1151.391111
316.616721	1784.440000
317.605546	1018.248889
318.592836	1545.764444
319.654951	1335.706667
320.603035	1091.213333
321.564974	796.444444
322.578486	1352.417778
323.570229	2284.435556
324.596355	1691.626667
325.366467	2672.182222
326.374988	1945.684444
327.340961	3599.328889
328.426299	2001.008889
329.468695	1627.271111
330.523069	2180.164444
331.539051	1118.080000
332.598483	986.471111
333.604071	957.844444
334.748502	1201.853333
335.695766	811.991111
336.611832	1129.515556
337.501091	3907.986667
338.550748	1975.613333
339.430885	2402.022222
340.438024	1655.977778
341.363590	6385.982222
341.866089	13.480000
342.392043	2346.031111
343.385807	1494.377778
344.508673	1005.720000
345.524323	841.515556
346.079956	4.200000
346.607937	871.177778
347.138000	9.680000
347.675457	581.684444
348.667532	724.675556
349.647932	682.146667
