# Supplementary material for: Development of a Python-based electron ionization mass spectrometry amino acid and peptide fragment prediction model
Source: PLoS One. 2024 Feb 16;19(2):e0297752. doi: 10.1371/journal.pone.0297752 (PMC10871511; doi:10.1371/journal.pone.0297752)
Supplement: S3 File — The included zip file contains text files with the data for the spectra used in the analysis discussed in this study. (ZIP) [file pone.0297752.s040.zip › Mass Spectra/Pbf-Cl.txt]

SPECTRUM - MS
Pbf-Cl.raw
+ c Full ms [60.00-350.00]
Scan #: 204-344
RT: 0.50-0.83
AV: 141
Data points: 301
Mass	Intensity
60.204073	336817.361702
61.011066	255269.212766
62.018453	287477.326241
63.017588	1452759.205674
63.981974	2894865.751773
65.012954	3642947.907801
66.036438	960733.276596
67.036793	1574292.524823
68.081352	492648.361702
69.069820	2198266.957447
70.095541	2715716.234043
71.090831	2852373.340426
72.097716	885429.914894
73.052635	1510378.992908
74.059235	408641.312057
75.066170	444782.510638
76.098299	593523.475177
77.070216	4600051.716312
78.103292	1504650.765957
79.094941	3160168.368794
80.080656	1402411.716312
81.093256	754171.595745
82.139950	566521.375887
83.122571	2045846.929078
84.147388	1306368.900709
85.168310	1142679.099291
86.137069	1045405.737589
87.131463	1732954.744681
88.041852	450019.673759
89.110267	931692.326241
90.140748	362824.624113
91.112374	8565658.439716
92.145802	1021412.936170
93.152231	1118423.503546
94.170793	662948.865248
95.156411	1847191.588652
96.113664	433974.645390
96.647578	204.496454
97.176166	794333.801418
98.171348	568663.439716
99.176852	546472.375887
100.148553	10981851.914894
101.171194	1453829.014184
102.167160	884838.063830
103.155059	1851374.049645
104.191636	784578.439716
105.173640	4187131.638298
106.193991	729373.219858
107.197033	747780.134752
108.210722	168179.858156
109.216671	242014.184397
109.728973	47.822695
110.229916	269834.000000
111.202364	1263835.815603
112.243446	1968024.127660
113.261197	927349.099291
114.238139	336906.872340
115.182207	5990238.226950
116.212873	2485328.333333
117.215983	3299472.822695
118.239616	726409.595745
119.228511	4216990.815603
120.236317	937540.198582
121.237970	1151823.737589
122.239048	260418.872340
123.245962	237139.780142
124.270711	125539.014184
125.259703	262365.758865
126.273665	389298.971631
127.218870	1524222.893617
128.224194	3856402.248227
129.222670	8522871.148936
130.246080	1733307.411348
131.244993	2591564.446809
132.263141	780694.773050
133.258418	2208990.553191
134.263630	628492.758865
135.258679	1478480.375887
136.275930	454296.205674
137.286159	162727.234043
138.304956	109591.319149
139.272916	267248.297872
139.794312	138.609929
140.303442	211170.297872
141.261053	1630338.411348
141.766785	45.063830
142.274844	1702072.070922
143.289599	972503.460993
144.283290	889484.624113
145.280584	3136031.872340
146.302004	1345634.822695
147.304685	8376339.255319
148.314122	1829342.865248
149.300476	3731398.546099
150.308797	575437.312057
151.295369	240155.737589
152.291648	268628.000000
153.279151	535454.907801
154.304938	337283.765957
155.298485	715462.553191
156.321508	983912.609929
157.319832	4266328.297872
158.320605	1723280.872340
159.304314	5382101.921986
160.309077	5060446.914894
161.325675	3044882.134752
162.326611	477901.567376
163.314299	282578.659574
164.301755	143399.567376
165.298976	328517.943262
166.317202	164191.226950
167.300097	221170.453901
168.340094	142965.361702
169.318495	216809.815603
170.349608	208449.475177
171.343001	946145.205674
172.344873	913300.361702
173.332294	5520970.092199
174.346016	7780285.914894
175.342386	37835308.503546
176.354166	5145582.531915
177.348319	624981.078014
178.321541	614773.056738
179.311887	333868.141844
180.329206	150000.815603
181.331414	313761.581560
182.330231	163223.751773
183.331355	251513.184397
184.352863	117024.347518
185.376369	297196.092199
186.368708	342213.226950
187.367512	981113.177305
188.373962	2725750.354610
189.378115	16714726.425532
190.381535	28110368.106383
191.387506	4048632.978723
192.374892	455018.851064
193.333061	215781.156028
194.341215	136646.822695
195.339232	130931.347518
196.383351	97395.425532
197.357038	89590.432624
198.424703	49611.411348
199.437491	140776.588652
200.417160	95874.177305
201.401576	101906.659574
202.384385	253200.340426
203.389654	336423.858156
204.397908	508234.709220
205.379467	4217901.326241
206.390900	670700.829787
207.361991	363975.652482
208.378239	153412.156028
209.339615	1614269.985816
210.360290	294346.780142
211.348558	558460.673759
211.914384	93.496454
212.415764	159538.865248
213.454469	65668.382979
214.461954	37005.638298
215.434373	22473.141844
216.445155	19161.652482
217.387113	97817.929078
218.392965	50800.042553
219.374205	114702.035461
220.377051	125685.773050
221.372053	428827.773050
222.385079	607482.397163
223.381720	279886.382979
224.369526	1453675.602837
225.387149	268781.765957
226.389892	464491.815603
227.417391	89132.709220
228.500944	78335.078014
229.475306	25835.212766
230.507078	16201.382979
231.472540	83958.496454
232.487190	29545.099291
233.426328	35401.758865
234.429467	36758.773050
235.375179	360781.687943
236.390330	141626.524823
237.382367	365876.886525
238.402970	367197.801418
239.409942	130286.624113
240.454540	60560.078014
241.489152	339146.531915
242.523132	82233.127660
243.502090	29139.283688
244.491469	13152.219858
245.471750	14609.716312
245.990356	27.453901
246.502654	12090.432624
247.432525	22423.085106
248.464894	20294.858156
249.411092	36558.872340
250.441303	35572.765957
251.386745	76130.418440
252.420146	127955.631206
253.364866	3839553.375887
254.388963	847705.063830
255.430556	452577.588652
256.484502	137979.007092
257.486007	36491.028369
258.493723	41111.695035
259.507831	258351.730496
260.515893	54951.971631
261.491038	18092.971631
262.522442	10094.695035
263.475433	17781.581560
263.982544	21.255319
264.521943	13095.283688
265.409505	21829.184397
266.445558	18411.780142
267.382086	51224.609929
267.921346	114.602837
268.476849	70811.539007
269.538656	114938.460993
270.407353	292593.787234
271.401891	74367.446809
272.434856	42933.751773
273.347481	289117.468085
274.370547	51306.716312
275.364809	111364.347518
276.396575	23667.893617
277.442748	21615.460993
278.514757	12945.397163
279.465344	19813.460993
279.988525	10.872340
280.565001	14360.858156
281.407611	42782.063830
282.472707	33541.148936
283.522226	40073.950355
284.515705	49925.262411
285.465927	39107.872340
286.455844	52717.716312
287.388448	140164.872340
288.344337	5104760.163121
289.351778	889150.056738
290.344032	1986467.822695
291.371194	335605.234043
292.384344	123488.368794
293.416154	25399.822695
294.526544	10031.645390
295.475337	14696.482270
296.519666	7150.929078
297.469781	7675.134752
298.489192	7270.595745
299.515703	5999.241135
300.535773	4069.141844
301.557025	5177.673759
302.057373	15.156028
302.571776	5448.666667
303.541192	16615.021277
304.526838	9802.553191
305.534422	15304.567376
306.547511	10171.815603
307.500502	10243.269504
308.564417	9866.574468
309.487149	11259.751773
310.520873	7105.489362
311.498199	6209.957447
312.558223	4081.276596
313.559694	8667.063830
314.565197	4834.148936
315.532657	6545.680851
316.593793	5427.957447
317.535641	4165.475177
318.600121	4838.531915
319.528588	8830.489362
320.564984	8682.531915
321.535170	7692.219858
322.548331	8276.078014
323.488906	10915.950355
324.533917	6386.184397
325.398201	7125.219858
326.356793	7279.035461
327.395153	10128.297872
328.457113	5228.120567
329.492021	4516.553191
330.565257	4317.978723
331.560353	3464.404255
332.556663	3850.085106
333.548196	4375.780142
334.052612	8.000000
334.581193	4600.241135
335.531194	11459.836879
336.608177	6955.631206
337.443278	28866.262411
338.476444	12124.078014
339.412668	13500.397163
340.369865	13983.531915
341.423912	14631.602837
342.445856	7856.276596
343.472135	5188.595745
344.533537	4060.276596
345.535594	4049.680851
346.565045	3690.397163
347.557985	4694.134752
348.574882	6643.524823
349.543501	5139.262411
