# Supplementary material for: Development of a Python-based electron ionization mass spectrometry amino acid and peptide fragment prediction model
Source: PLoS One. 2024 Feb 16;19(2):e0297752. doi: 10.1371/journal.pone.0297752 (PMC10871511; doi:10.1371/journal.pone.0297752)
Supplement: S3 File — The included zip file contains text files with the data for the spectra used in the analysis discussed in this study. (ZIP) [file pone.0297752.s040.zip › Mass Spectra/t-BuOH_ACN.txt]

SPECTRUM - MS
t-BuOH_ACN.raw
+ c Full ms [10.00-250.00]
Scan #: 408-560
RT: 0.89-1.21
AV: 153
Data points: 242
Mass	Intensity
10.543568	361.614379
11.220474	24.601307
11.913508	23324.895425
12.940289	18490.764706
13.836382	1728414.575163
14.864187	68551.228758
15.796991	2656688.542484
16.816391	15772811.725490
17.821168	85572886.013072
18.872797	230390.418301
19.834064	488494.398693
21.014603	279290.006536
21.693596	29940.620915
22.792040	127599422.843137
24.128559	9879.411765
24.954276	50870.673203
25.851603	204856.483660
26.614151	227541.111111
27.824907	201806778.562092
28.908941	2215049.267974
29.953117	311695.222222
30.670657	129415.803922
31.825886	68897682.797386
32.823959	124466.888889
33.878847	267027.267974
35.010242	20604.183007
35.935381	98384.640523
36.981076	95852.333333
37.845586	197122.718954
38.798620	14337978.450980
39.881014	5996212.888889
40.916760	3133151.856209
41.964232	705287.385621
42.955075	2031294.901961
43.907798	3048883.875817
44.926921	844685.575163
45.954398	100871.712418
46.938580	21126.058824
47.900752	16536.522876
49.005582	14158.549020
49.931970	136244.980392
50.941896	271115.575163
51.962357	89204.549020
52.971922	195177.751634
53.995484	274609.830065
54.986666	1763920.699346
56.009454	851788.183007
57.014559	1882272.810458
58.009344	1754997.594771
58.999446	645674.241830
59.973134	422858.699346
60.984284	151746.098039
61.988534	38944.352941
62.984939	98653.588235
63.988234	56512.013072
64.989315	129577.627451
66.006618	68375.026144
67.020381	321950.993464
68.043574	304706.692810
69.033001	1192355.764706
70.054339	1285855.372549
71.062396	1148775.130719
72.083645	262672.908497
73.031159	1258337.202614
74.046875	209033.320261
75.055862	127100.535948
76.059348	109353.124183
77.047688	320634.830065
78.064795	119032.562092
79.084149	137549.424837
80.091977	83751.843137
81.098598	320192.124183
82.116070	389432.725490
83.112152	888177.699346
84.113475	714548.673203
85.128460	450503.973856
86.132216	149937.137255
87.110209	607917.607843
88.118628	124168.372549
89.110869	151352.000000
90.112331	57172.803922
91.124402	255643.150327
92.139595	76549.385621
93.150887	113881.803922
94.160644	122724.647059
95.135775	270945.862745
96.161657	219069.712418
97.162973	473653.333333
98.158743	372199.862745
99.182208	271468.222222
100.151652	1029909.215686
101.155998	644748.699346
102.152743	191103.228758
103.150098	134144.032680
104.166082	85821.941176
105.144996	274473.019608
106.186284	68416.581699
107.173719	112420.679739
108.164493	79746.098039
109.200188	127515.313725
110.209929	140864.169935
111.189526	486773.405229
112.223355	742207.124183
113.236465	371827.104575
114.225044	113041.627451
115.217350	384818.222222
116.229886	96514.045752
117.206845	111475.026144
118.223644	67193.183007
119.199793	131028.921569
120.163938	112263.359477
121.226929	105402.647059
122.232580	75099.398693
123.237202	99023.235294
124.264114	72373.620915
125.268181	150636.614379
126.240181	132710.614379
127.260753	132074.908497
128.251137	270553.222222
129.221966	2566581.862745
130.235802	563974.516340
131.236142	222555.294118
132.269200	67859.202614
133.225251	234140.150327
134.213530	72431.862745
135.260362	87298.091503
136.294259	54108.954248
137.295359	70809.614379
138.291421	63882.477124
139.290235	110933.627451
140.293342	89640.993464
141.283709	73338.078431
142.285236	64909.588235
143.301248	72217.490196
144.297411	38901.196078
145.298008	66598.150327
146.293012	89786.104575
147.279224	459625.183007
148.281936	74599.026144
149.293148	93794.052288
150.304724	68360.986928
151.301640	107529.052288
152.301338	247898.843137
153.319437	95417.411765
154.334750	120473.405229
155.325211	98158.294118
156.387628	64834.143791
157.370864	711732.901961
158.379129	131351.673203
159.373691	67756.653595
160.349915	45943.032680
161.340317	100375.130719
162.325552	53874.862745
163.308450	157228.915033
164.318219	151579.699346
165.302874	880605.751634
166.315928	441702.006536
167.329301	582344.496732
168.355313	141596.359477
169.347922	46451.398693
170.375717	41476.823529
171.392990	47938.169935
172.404171	21010.575163
173.392745	26529.947712
174.387648	27503.712418
175.362587	69593.660131
176.330297	93765.398693
177.335204	107344.993464
178.324332	470100.019608
179.341691	149090.392157
180.359744	73551.620915
181.357760	76411.594771
182.373059	85164.673203
183.359065	139214.424837
184.387114	34713.555556
185.431756	60067.267974
186.424303	21978.196078
187.395451	23287.104575
188.429847	19471.111111
189.397934	103584.725490
190.400051	32464.215686
191.371352	58253.921569
192.415881	31974.437908
193.332889	85732.575163
194.371143	47594.633987
195.397865	31249.477124
196.412090	65779.758170
197.376976	30285.954248
198.438698	16963.372549
199.458051	52448.444444
200.430694	30714.202614
201.413494	21726.209150
202.398673	37060.941176
203.419285	105334.601307
204.414878	36550.196078
205.402484	42930.856209
206.470191	25369.529412
207.362394	82011.607843
208.386185	34718.692810
209.387623	27954.169935
209.912140	108.385621
210.454773	22268.928105
211.451962	20256.686275
212.474159	37922.091503
213.462345	44238.267974
214.445024	26243.843137
215.413887	42895.790850
216.418218	20210.784314
217.439190	27764.222222
218.445649	17535.241830
219.386606	34234.986928
220.439681	17890.725490
221.405731	41303.287582
222.443761	19114.836601
223.390799	32909.496732
224.439148	22928.379085
225.448104	19645.019608
226.433361	25808.235294
227.456354	27570.019608
228.459241	63201.248366
229.441502	58298.300654
230.498178	23369.405229
231.472187	179013.947712
232.481344	47415.411765
233.466257	29710.189542
234.477081	15062.967320
235.408205	27380.470588
236.457606	18221.915033
237.395250	26549.222222
238.466103	21683.424837
239.430668	48559.888889
240.479567	25537.888889
241.478872	148192.718954
242.493400	57928.562092
243.438789	186705.248366
244.435492	569454.366013
245.456453	119362.385621
246.465836	18888.294118
247.461704	13474.091503
248.509474	8432.777778
249.427166	35803.490196
249.938994	92.607843
