# Supplementary material for: Development of a Python-based electron ionization mass spectrometry amino acid and peptide fragment prediction model
Source: PLoS One. 2024 Feb 16;19(2):e0297752. doi: 10.1371/journal.pone.0297752 (PMC10871511; doi:10.1371/journal.pone.0297752)
Supplement: S3 File — The included zip file contains text files with the data for the spectra used in the analysis discussed in this study. (ZIP) [file pone.0297752.s040.zip › Mass Spectra/Trityl-Cl.txt]

SPECTRUM - MS
Trityl-Cl.raw
+ c Full ms [60.00-350.00]
Scan #: 231-444
RT: 0.55-1.04
AV: 214
Data points: 293
Mass	Intensity
60.220242	354973.771028
61.014460	433523.247664
61.997690	1343798.051402
62.995814	3747439.238318
64.020957	1518586.630841
65.007245	1644534.014019
66.040879	259440.738318
67.055876	543328.490654
68.080583	535957.962617
69.087528	2103139.612150
70.078900	3448527.803738
71.097190	3036767.415888
72.109599	524866.869159
73.059850	1581876.584112
74.031512	2361722.934579
75.062112	3737766.285047
76.066976	9992380.771028
77.017289	150030993.616822
78.067803	15069726.112150
79.097974	2202815.761682
80.066723	407051.121495
81.170012	973264.766355
82.038463	1287268.191589
83.061422	2490312.859813
84.139938	1559867.901869
85.150723	928220.929907
86.106109	1085906.009346
87.098790	2705650.415888
88.109878	1971284.308411
89.097000	2626495.149533
90.126019	1249186.985981
91.143280	14304467.523364
92.031422	270171.028037
92.955918	191861.532710
93.615957	1795297.242991
94.675388	4433271.453271
96.157670	358694.079439
97.178637	870423.714953
98.144541	1115982.859813
99.162718	1270608.654206
100.151470	13336286.785047
101.152362	4314944.612150
102.132888	2031061.135514
103.156753	1437756.948598
104.036534	436038.668224
105.071067	228399027.327103
106.190709	22256739.654206
107.209676	3770594.845794
107.941857	1808770.303738
109.164391	321077.883178
110.189494	484645.602804
111.190023	2051078.967290
112.240329	3807288.584112
113.200140	5366642.658879
114.156999	1919591.084112
115.171456	5832493.504673
116.196159	755028.747664
117.550559	569290.140187
118.650229	3986160.425234
119.704297	8417867.238318
120.283651	1245722.112150
121.208780	1031426.378505
122.062227	530855.000000
123.205929	286463.789720
124.243083	219236.032710
125.226810	586556.294393
126.197412	2125503.046729
127.212356	2525514.042056
128.220352	2952994.168224
129.210322	9409641.355140
130.228128	797670.163551
131.234521	199062.803738
132.255842	54301.294393
133.241138	163859.897196
134.222616	98000.733645
135.246933	160153.612150
136.285766	116059.285047
137.218457	616606.116822
138.240947	654475.200935
139.217429	3531113.509346
140.246044	641598.850467
141.254012	480749.429907
142.273142	285697.607477
143.298293	182718.943925
144.279770	75969.724299
145.290623	116934.747664
146.278088	304769.775701
147.266206	1842122.509346
148.285715	257118.514019
149.252510	583023.691589
150.240154	1911182.336449
151.250093	4234284.196262
152.252790	12898994.570093
153.271751	11974240.598131
154.266455	71384145.785047
155.277386	46852220.803738
156.290991	5903880.079439
156.812012	66.425234
157.323815	939649.733645
158.336553	150156.023364
159.315169	118703.565421
160.299101	173755.714953
161.274617	487192.205607
162.259990	997212.967290
163.257203	5065325.621495
164.273922	6731483.205607
165.266799	37334983.757009
166.285926	7282472.130841
167.295805	2764644.710280
168.306188	534733.523364
169.315128	150923.322430
170.342457	130668.331776
171.360638	135120.724299
172.362165	70105.761682
173.328653	128447.546729
174.279077	365771.214953
175.299517	534857.336449
176.282266	1142173.841121
177.312882	601008.668224
178.309706	1724159.831776
179.373042	1204624.920561
180.254023	941740.317757
181.216111	19416216.102804
182.301158	47701296.252336
183.295748	161101650.448598
184.311919	25597405.911215
185.319345	2492423.415888
186.315742	419805.953271
187.282219	1107477.107477
188.297688	746980.827103
189.299591	1833916.710280
190.328178	471981.023364
191.347214	369016.163551
192.361661	95798.079439
193.356608	80353.271028
194.371669	86656.341121
195.384114	51217.448598
196.414042	84923.682243
197.403600	71575.915888
198.348476	169284.023364
199.351862	413633.247664
200.303769	1156951.434579
201.312253	956666.691589
202.308250	2575035.771028
203.328918	921902.004673
204.352688	180989.266355
205.372750	96512.271028
206.405390	52600.827103
207.364972	82357.397196
208.399194	47629.420561
209.367185	78974.579439
210.385815	150255.018692
211.321820	507738.677570
212.352891	533765.182243
213.318259	2016769.130841
214.344485	826744.546729
215.325464	4394471.271028
216.341119	1654007.733645
217.352960	382925.869159
218.358287	107309.971963
219.348789	75484.331776
220.379612	36220.514019
221.390919	60456.084112
222.366167	95392.018692
223.349142	129624.028037
224.325713	482645.266355
225.333958	571961.242991
226.326381	3015300.275701
227.347901	1610745.579439
228.346605	3309360.116822
229.365675	962321.271028
230.380005	213401.387850
231.394515	390534.308411
232.397055	122608.042056
233.377758	84149.817757
234.382356	99810.369159
235.344923	260635.859813
236.340969	405491.518692
237.324289	1988821.747664
238.340253	1523247.714953
239.335656	9027146.443925
240.361136	3533960.845794
241.364049	9712412.411215
242.376026	8206831.976636
243.366133	19984410.247664
244.387870	5901361.392523
245.397784	908887.794393
246.404320	98732.588785
247.391295	30081.934579
248.299409	26446.593458
249.387288	54165.925234
250.502153	39226.471963
251.359561	55511.808411
252.281291	62516.775701
253.100729	88700.691589
253.649870	98277.700935
254.570332	233979.967290
255.493057	405670.691589
256.470175	490950.135514
257.383454	759757.378505
258.300989	982228.686916
259.305193	5986855.471963
260.353763	55564860.429907
261.377600	11447108.214953
262.387720	1254650.443925
263.407182	123742.102804
264.430187	25482.373832
265.388566	29125.084112
265.978027	10.383178
266.506342	26429.107477
267.418536	54740.827103
268.560553	108157.757009
269.599321	204539.261682
270.573607	60304.724299
271.521910	25651.028037
272.508538	13885.873832
273.510270	8154.425234
274.502015	6596.607477
275.499111	10643.261682
276.503286	11492.154206
277.431826	41106.308411
278.442917	21713.023364
279.438451	32749.831776
280.513369	16593.761682
281.428602	42806.471963
282.534210	38275.121495
283.562882	52630.794393
284.571647	45640.392523
285.535441	16811.434579
286.540553	6476.598131
287.512842	8526.733645
288.428855	19121.009346
289.466838	10958.247664
290.476550	12821.598131
291.466577	19419.228972
292.521066	12811.574766
293.420638	29422.752336
294.400961	50241.481308
295.421475	29343.102804
296.416793	22790.929907
297.438185	11616.392523
298.504335	6514.471963
299.498854	5010.275701
300.477992	4460.238318
301.528812	5876.205607
302.558839	6633.724299
303.483909	15909.584112
304.469190	10075.588785
305.503203	34336.060748
306.525285	14334.037383
307.499385	11695.135514
308.588598	8704.971963
309.477145	18080.200935
310.542586	11023.887850
311.508809	12358.752336
312.505678	6559.453271
313.517709	14679.028037
314.542841	6382.724299
315.507431	13154.789720
316.558555	8915.556075
317.546185	8174.803738
318.541714	10067.560748
319.392836	60243.934579
320.442440	20896.210280
321.465662	8256.448598
322.581437	5981.196262
323.496418	13954.616822
324.515882	7029.186916
325.395138	8505.224299
326.377736	9622.425234
327.418182	12664.813084
328.471628	7206.579439
329.495412	4942.523364
330.513023	7560.130841
331.550852	5016.322430
332.565108	5121.238318
333.514403	7694.925234
334.568888	5912.775701
335.509324	6470.742991
336.631528	8077.364486
337.435252	44695.738318
338.454407	16711.453271
339.399893	16368.228972
340.378517	11519.719626
341.441574	16085.224299
342.477697	6815.546729
343.504011	4643.079439
344.569959	3590.630841
345.559728	3466.901869
346.629294	2755.490654
347.564194	3299.359813
348.552150	5003.331776
349.542889	5304.046729
